# Supplementary material for: Fecal metabolome alterations in infants at risk of developing allergies during the first year of life
Source: Metabolomics. 2026 Jul 1;22(4):112. doi: 10.1007/s11306-026-02478-6 (PMC13323787; doi:10.1007/s11306-026-02478-6)
Supplement: Supplementary file 1 — Supplementary Material 1 [file 11306_2026_2478_MOESM1_ESM.xlsx]

## Sheet: Content
Table S1	Overview of family history of allergy
Table S2	Analyte names and abbreviations
Table S3	Assessment of missingness between the allergy, delivery mode, and feeding practices groups at relevant visits using Fisher’s exact test
Table S4	Assessment of missingness between the different visits using Fisher’s exact test
Table S5	Assessment of association between categorical clinical variables and allergy status, delivery mode, and feeding practices using Fisher’s exact test
Table S6	Assessment of association between numeric clinical variables and and allergy status, delivery mode, and feeding practices using Mann–Whitney U test
Table S7	Additional clinical characteristics
Table S8	Results of the linear mixed models (LMM) analysis examining the effect of age, breastfeeding, complementary feeding, and formula feeding
Table S9	Comparison of the fold changes of metabolites and microbiome taxa between the visits, and study groups based on delivery mode, allergy development, and feeding mode (breastfeeding, complementary feeding, formula feeding) using Mann-Whitney U test
Table S10	Results of the LMM analysis examining the effect of delivery mode
Table S11	Results of the LMM analysis examining the effect of allergy development
Table S12	Results of the LMM analysis examining the effect of allergy development stratifying the allergy status by allergy type (IgE-mediated, non-IgE mediated, not allergic).
Table S13	Results of the linear model analysis comparing the allergic and non-allergic group at baseline
Table S14	Results of the linear model analysis comparing infants with IgE-mediated and non-IgE mediated allergy at baseline
Table S15	Spearman correlation between changes in metabolites the relative abundance of Bifidobacterium spp. and and Eubacterium rectale/Clostridium coccoides (ER/CC)

## Sheet: TableS1
Table S1. Overview of family history of allergy. Immediate family members (mother, father, and siblings) are considered. Allergic conditions include asthma, eczema, allergic rhinitis, food allergy, and others.
Allergy history	Number of subjects
Allergic mother	27
Allergic father	17
Allergic mother and father	13
Allergic mother and sibling(s)	8
Allergic sibling(s)	5
Allergic father and sibling(s)	1
Allergic mother, father, and sibling(s)	1

## Sheet: TableS2
Table S2. Analyte names and abbreviations
Metabolite(s)	Abbreviation
Alanine/beta-Alanine/Sarcosine	Alanine#
Threonine/Homoserine	Threonine#
5-Aminolevulinic acid/4-Hydroxyproline	5-Aminolevulinic acid#
O-Acetylserine/Glutamic acid	Glutamate#
3-Methylxanthine/1-Methylxanthine/7-Methylxanthine	Methylxanthine isomers
Paraxanthine/Theophylline	Paraxanthine#
Targinine/Homoarginine	Homoarginine#
Adenosine/Deoxyguanosine	Adenosine#
Guanosine/8-Hydroxy-2-deoxyguanosine	Guanosine#
Trimethylamine
Urea
Ethanolamine
Trimethylamine N-oxide	TMAO
Putrescine
Cadaverine
Choline
Cytosine
Histamine
Uracil
Creatinine
5,6-Dihydrouracil
Proline
Guanidineacetic acid
Betaine
Valine
5-Aminovaleric acid
Phenylethylamine
Nicotinic acid
Thymine
Pipecolic acid
N-Acetylputrescine
Agmatine
Creatine/3-Guanidinopropanoate	Creatine#
Isoleucine
Leucine
Adenine
Hypoxanthine
Tyramine
Urocanic acid
4-Guanidinobutyric acid
Deoxycarnitine
3-Methylglutaric acid
Methionine
Guanine
Xanthine
Carnitine
5-Hydroxylysine
Methionine sulfoxide
Phenylalanine
Pyridoxine
Glycylproline
Quinaldic acid
Arginine
Indoleacetic acid	IAA
Ascorbic acid
Theobromine
Tyrosine
4-Pyridoxic acid
3-Indoleacrylic acid
N-Acetylglutamine
N6,N6,N6-Trimethyl-L-lysine
Kynurenic acid
Indolepropionic acid	IPA
trans-Ferulic acid
Caffeine
Symmetric dimethylarginine#	Symmetric dimethylarginine and Assymetric dimethylarginine
Acetylcarnitine
Xanthurenic acid
Kynurenine
Alpha-N-Acetylarginine
Propionylcarnitine
gamma-Glutamylalanine
5-Hydroxy-L-tryptophan
N-Acetyl-L-Tyrosine
Carnosine
Butyrylcarnitine/Isobutyrylcarnitine	Butyrylcarnitine#
Cytidine
Tiglylcarnitine
Isovalerylcarnitine
Valerylcarnitine
N-Acetyltryptophan
Neopterin
3-Methylcytidine
5-Methylcytidine
5-Methyluridine
Hexanoylcarnitine
N2-Gamma-Glutamylglutamine
2-Octenoylcarnitine
L-Octanoylcarnitine
Argininosuccinic Acid
Glutathione
N-Acetylneuraminic Acid	Neu5Ac
N2,N2-Dimethylguanosine
Decanoylcarnitine
Lauroylcarnitine
Myristoylcarnitine
Riboflavin
9-Hexadecenoylcarnitine
Palmitoylcarnitine
Ornithine
Serotonin
Tryptamine
Alpha-aminobutyric acid/Gamma-aminobutyric acid	GABA#
p-Hydroxymandelate/3,4-Dihydroxyphenylacetic acid	3,4-Dihydroxyphenylacetic acid#
3-Methylhistidine/1-Methylhistidine	3-Methylhistidine#
Dihydrocaffeic acid/3-hydroxy-3-(3-hydroxyphenyl)propanoic acid/Hydroxyphenyllactic acid (4-OH-PLA/DHCA/HPHPA)	4-OH-PLA#
Galactitol/Mannitol/Sorbitol	Galactitol#
Inosine
Glycine
Glycolic acid
Pyruvate
2-Hydroxybutyric acid
3-Hydroxybutyric acid
Serine
Taurine
Isethionic acid
5-Oxoproline
3-Methyl-2-Oxovalerate
3-Methylindole
Aspartic acid
Malic acid
Adenine
Phenylacetic acid
4-Hydroxybenzoic acid
3-Hydroxybenzoate
Ketoglutaric acid
2-Methylglutaric acid
3-Methylglutaric acid
Glutamine
Lysine
Tartaric acid
Hydrocinnamic acid
2-Hydroxyphenylacetic acid
Mandelic acid/4-Hydroxyphenylacetic acid	4-OH-PAA#
Xylitol
3,4-Dihydroxybenzoic acid
Histidine
2,5-Furandicarboxylic acid
Orotic acid
Dihydroorotic acid
Allantoin
Aminoadipic acid
4-Hydroxycinnamic acid
Phenyllactic acid/3-(3-Hydroxyphenyl)propanoic acid (PLA/hMPP)	PLA#
4-Hydroxyphenylpropionic acid	4-OH-PPA
Pyridoxal
Uric acid
cis-Aconitic acid
trans-Aconitic acid
Citrulline
Hippuric acid
1-Methylurate
Citric acid
Isocitric acid
3-Hydroxyhippurate/2-Hydroxyhippurate/4-hydroxyhippurate	3-Hydroxyhippurate#
D-Gluconate
1,3-Dimethylurate/1,7-Dimethylurate	1,3-Dimethylurate#
Syringic acid
Tryptophan
Indolelactic acid	ILA
Vanillactic acid
Indoxyl sulfuric acid
Pantothenic acid
2-Deoxyuridine
Homocarnosine
Thymidine
Uridine
Pseudouridine
2-Deoxyinosine
3-Methylcytidine
Phenylacetylglutamine	PAGln
Saccharopine
Xanthosine
Indoxyl Glucoside
Pregnenolone Sulfate
Quinolinic Acid
Ursodeoxycholic acid	UDCA
Glycoursodeoxycholic acid	GUDCA
Glycochenodeoxycholic acid	GCDCA
Glycodeoxycholic acid	GDCA
Glycohydeoxycholic acid	GHDCA
Glycocholic acid	GCA
Glycolithocholic acid	GLCA
Tauroursodeoxycholic Acid	TUDCA
Taurohyodeoxycholic Acid	THDCA
Taurochenodesoxycholic acid	TCDCA
Taurodeoxycholic acid	TDCA
Taurocholic acid	TCA
Taurolithocholic acid	TLCA
Taurolithocholic acid 3-sulfate	TLCA-3S
Taurohyocholic acid	THCA
Allolithocholic Acid	alloLCA
Isolithocholic Acid	isoLCA
3-Epideoxycholic Acid	EDCA
Murideoxycholic acid	MDCA
12-keto Chenodeoxycholic Acid	12ketoCDCA
3-Oxocholic Acid	3oxoCA
7-Ketodeoxycholic acid	7ketoDCA
7,12-Diketolithocholic Acid	7.12oxoLCA
Isoursodeoxycholic Acid	isoUDCA
Allocholic acid	alloCA
beta-Muricholic Acid	bMCA
Ursocholic acid	UCA
12-keto Lithocholic Acid	12ketoLCA
3-oxochenodeoxycholic acid	3oxoCDCA
3-oxo Deoxycholic Acid	3oxoDCA
7-ketolithocholic acid	7ketoLCA
Glycohyocholic Acid	GHCA
Palmitic acid
Oleic acid	OA
Dihomo-alpha-linolenic acid; eicosatrienoic acid/Dihomo-gamma-linolenic acid (DGLA)	DGLA#
5,8,11-Eicosatrienoic acid
Arachidonic acid	AA
Eicosapentaenoic acid	EPA
Docosapentaenoic acid	DPA
Docosahexaenoic acid	DHA
Linoleic acid	LA
Alpha-Linolenic acid/Gamma-Linolenic acid	ALA#
Total short chain fatty acids	Total SCFA
Total branched-chain short chain fatty acids	Total BSCFA
Acetic acid
Propionic acid
Butyric acid
Valeric acid
Isobutyric acid
Isovaleric acid
Lactic acid
Ammonia
4-Aminobenzoic Acid
Lithocholic acid	LCA
Chenodeoxycholic acid	CDCA
Deoxycholic acid	DCA
Cholic acid	CA
Hyodeoxycholic acid	HDCA
Hyodeoxycholic acid	HDCA
Hyocholic acid	HCA

## Sheet: Table S3
Table S3. Assessment of missingness between the allergy, delivery mode, and feeding mode groups at relevant visits using Fisher’s exact test. The “#” in the metabolite names indicates that the metabolite has coeluted with another target metabolite. Information on that and all abbreviations can be found in Table S2
Metabolite	Group	Visit	Missingness (%)	Punadjusted	Padjusted (Q)
3,4-Dihydroxybenzoic acid	Complementary-fed - Not Complementary-fed	6 months	25	4.53521e-06	0.000269845
Ferulic acid	Complementary-fed - Not Complementary-fed	6 months	25	4.53521e-06	0.000269845
Paraxanthine#	Breastfed - Not-breastfed	12 months	15.3	3.17734e-05	0.00359039
3,4-Dihydroxyphenylacetic acid#	Complementary-fed - Not Complementary-fed	6 months	65.3	0.000276162	0.0109544
Caffeine	Breastfed - Not-breastfed	12 months	30.6	0.000547366	0.0309262
Homocarnosine	Complementary-fed - Not Complementary-fed	6 months	62.5	0.00161163	0.0479459
4-OH-PPA	Complementary-fed - Not Complementary-fed	6 months	33.3	0.00295196	0.0702566
2-Hydroxyphenylacetic acid	Complementary-fed - Not Complementary-fed	6 months	38.9	0.00376439	0.0746603
gamma-Glutamylalanine	Breastfed - Not-breastfed	12 months	9.7	0.00236704	0.0891586
Argininosuccinic Acid	Breastfed - Not-breastfed	12 months	19.4	0.00389215	0.0925056
1,3-Dimethylurate#	Breastfed - Not-breastfed	12 months	11.1	0.00559275	0.0925056
Putrescine	Breastfed - Not-breastfed	12 months	4.2	0.00610329	0.0925056
Creatine#	Breastfed - Not-breastfed	12 months	4.2	0.00610329	0.0925056
12ketoLCA	Breastfed - Not-breastfed	12 months	79.2	0.00654907	0.0925056
Saccharopine	Breastfed - Not-breastfed	12 months	16.7	0.00902222	0.113279
Phenylethylamine	Breastfed - Not-breastfed	12 months	12.5	0.0111369	0.120259
Theobromine	Breastfed - Not-breastfed	12 months	38.9	0.0122645	0.120259
3oxoDCA	Breastfed - Not-breastfed	12 months	59.7	0.0136797	0.120259
GDCA	Breastfed - Not-breastfed	12 months	65.3	0.013843	0.120259
Vanillactic acid	Breastfed - Not-breastfed	12 months	18.1	0.0148994	0.120259
Indoxyl Glucoside	Breastfed - Not-breastfed	12 months	13.9	0.0196908	0.148338
Propionate	Complementary-fed - Not Complementary-fed	6 months	13.9	0.00889307	0.151182
Mead acid	Breastfed - Not-breastfed	12 months	5.6	0.0214942	0.151803
2,5-Furandicarboxylic acid	Vaginal - C-section	all	52.8	0.0022	0.167005
7.12oxoLCA	Vaginal - C-section	all	52.8	0.0022	0.167005
4-Aminobenzoic Acid	Complementary-fed - Not Complementary-fed	6 months	55.6	0.0128343	0.181362
isoUDCA	Complementary-fed - Not Complementary-fed	6 months	31.9	0.0150097	0.181362
Glutathione	Complementary-fed - Not Complementary-fed	6 months	20.8	0.0152405	0.181362
GHCA	Allergic - Non-allergic	6 months	80.6	0.0016	0.1953
2,5-Furandicarboxylic acid	Vaginal - C-section	12 months	26.4	0.0019	0.212358
2,5-Furandicarboxylic acid	Complementary-fed - Not Complementary-fed	6 months	56.9	0.0236715	0.256083
Total BSCFA	Complementary-fed - Not Complementary-fed	6 months	73.6	0.0304109	0.301575
3-Methylcytidine	Complementary-fed - Not Complementary-fed	6 months	65.3	0.0389559	0.307759
isoLCA	Complementary-fed - Not Complementary-fed	6 months	31.9	0.0421886	0.307759
Pyridoxine	Complementary-fed - Not Complementary-fed	6 months	13.9	0.0490387	0.307759
Isovalerate	Complementary-fed - Not Complementary-fed	6 months	75	0.0530093	0.307759
N-Acetyltryptophan	Complementary-fed - Not Complementary-fed	6 months	2.8	0.0532081	0.307759
Putrescine	Complementary-fed - Not Complementary-fed	6 months	2.8	0.0532081	0.307759
trans-Aconitic acid	Complementary-fed - Not Complementary-fed	6 months	23.6	0.0562321	0.307759
Isobutyrate	Complementary-fed - Not Complementary-fed	6 months	84.7	0.0562536	0.307759
Butyrylcarnitine#	Complementary-fed - Not Complementary-fed	6 months	15.3	0.0562536	0.307759
5-Methyluridine	Complementary-fed - Not Complementary-fed	6 months	16.7	0.0568966	0.307759
5,6-Dihydrouracil	Breastfed - Not-breastfed	12 months	6.9	0.0472966	0.314383
PAA	Complementary-fed - Not Complementary-fed	6 months	27.8	0.0625052	0.323396
Butyrate	Complementary-fed - Not Complementary-fed	6 months	38.9	0.0862133	0.409471
Tryptamine	Complementary-fed - Not Complementary-fed	6 months	34.7	0.0863341	0.409471
TUDCA	Complementary-fed - Not Complementary-fed	6 months	45.8	0.0973782	0.409471
Glycolate	Complementary-fed - Not Complementary-fed	6 months	23.6	0.0981824	0.409471
Ascorbate	Complementary-fed - Not Complementary-fed	6 months	23.6	0.0981824	0.409471
IPA	Complementary-fed - Not Complementary-fed	6 months	79.2	0.0997869	0.409471
Hydrocinnamic acid	Breastfed - Not-breastfed	12 months	44.4	0.073645	0.427552
5-Hydroxylysine	Breastfed - Not-breastfed	12 months	23.6	0.0808668	0.427552
Kynurenine	Breastfed - Not-breastfed	12 months	8.3	0.0832402	0.427552
Skatole	Breastfed - Not-breastfed	12 months	8.3	0.0832402	0.427552
Cadaverine	Breastfed - Not-breastfed	12 months	8.3	0.0832402	0.427552
4-OH-PPA	Allergic - Non-allergic	baseline	58.3	0.0035	0.463908
Homocarnosine	Breastfed - Not-breastfed	12 months	25	0.0987041	0.484938
7.12oxoLCA	Vaginal - C-section	6 months	47.2	0.0042	0.49876
5,6-Dihydrouracil	Complementary-fed - Not Complementary-fed	6 months	30.6	0.131539	0.521772
IPA	Breastfed - Not-breastfed	12 months	34.7	0.116933	0.55056
Lactate	Complementary-fed - Not Complementary-fed	6 months	34.7	0.144284	0.553865
Pregnenolone Sulfate	Breastfed - Not-breastfed	12 months	9.7	0.12817	0.557045
Neopterin	Breastfed - Not-breastfed	12 months	9.7	0.12817	0.557045
TMAO	Breastfed - Not-breastfed	12 months	5.6	0.167708	0.56339
Myristoylcarnitine	Breastfed - Not-breastfed	12 months	5.6	0.167708	0.56339
2-Hydroxyphenylacetic acid	Breastfed - Not-breastfed	12 months	13.9	0.192561	0.56339
Aminoadipic acid	Breastfed - Not-breastfed	12 months	1.4	0.194444	0.56339
Guanidineacetic acid	Breastfed - Not-breastfed	12 months	1.4	0.194444	0.56339
N-Acetyl-Tyrosine	Breastfed - Not-breastfed	12 months	1.4	0.194444	0.56339
3-Methyl-2-Oxovalerate	Breastfed - Not-breastfed	12 months	1.4	0.194444	0.56339
Carnosine	Breastfed - Not-breastfed	12 months	1.4	0.194444	0.56339
3oxoCA	Breastfed - Not-breastfed	12 months	1.4	0.194444	0.56339
1-Methylurate	Breastfed - Not-breastfed	12 months	1.4	0.194444	0.56339
Taurine	Breastfed - Not-breastfed	12 months	1.4	0.194444	0.56339
Xanthurenic acid	Breastfed - Not-breastfed	12 months	1.4	0.194444	0.56339
UCA	Breastfed - Not-breastfed	12 months	1.4	0.194444	0.56339
TLCA_3S	Complementary-fed - Not Complementary-fed	6 months	37.5	0.158672	0.571984
3-Indoleacrylic acid	Complementary-fed - Not Complementary-fed	6 months	80.6	0.163424	0.571984
Octanoylcarnitine	Complementary-fed - Not Complementary-fed	6 months	19.4	0.163424	0.571984
TLCA_3S	Vaginal - C-section	all	36.6	0.0122	0.614227
trans-Aconitic acid	Breastfed - Not-breastfed	12 months	34.7	0.218103	0.61614
Theobromine	Complementary-fed - Not Complementary-fed	6 months	11.1	0.184735	0.617656
Acetylcarnitine	Complementary-fed - Not Complementary-fed	6 months	9.7	0.186854	0.617656
Hydrocinnamic acid	Complementary-fed - Not Complementary-fed	6 months	73.6	0.206396	0.624383
Quinaldic acid	Complementary-fed - Not Complementary-fed	6 months	75	0.206825	0.624383
Histamine	Complementary-fed - Not Complementary-fed	6 months	5.6	0.234975	0.624383
2-Deoxyinosine	Complementary-fed - Not Complementary-fed	6 months	1.4	0.236111	0.624383
IAA	Complementary-fed - Not Complementary-fed	6 months	1.4	0.236111	0.624383
Methylxanthine isomers	Complementary-fed - Not Complementary-fed	6 months	1.4	0.236111	0.624383
5-Aminolevulinic acid#	Complementary-fed - Not Complementary-fed	6 months	1.4	0.236111	0.624383
3oxoCA	Complementary-fed - Not Complementary-fed	6 months	1.4	0.236111	0.624383
EDCA	Complementary-fed - Not Complementary-fed	6 months	1.4	0.236111	0.624383
Ammonia	Complementary-fed - Not Complementary-fed	6 months	34.7	0.252975	0.654436
5-Hydroxytryptophan	Vaginal - C-section	all	1.4	0.0207	0.665054
Tartaric acid	Vaginal - C-section	all	55.6	0.022	0.665054
Histamine	Breastfed - Not-breastfed	12 months	6.9	0.247982	0.667189
Ethanolamine	Breastfed - Not-breastfed	12 months	6.9	0.247982	0.667189
GDCA	Complementary-fed - Not Complementary-fed	6 months	83.3	0.271032	0.68279
MDCA	Complementary-fed - Not Complementary-fed	6 months	15.3	0.275411	0.68279
GHCA	Complementary-fed - Not Complementary-fed	6 months	80.6	0.295093	0.716654
Quinaldic acid	Breastfed - Not-breastfed	12 months	27.8	0.322181	0.732968
2,5-Furandicarboxylic acid	Breastfed - Not-breastfed	12 months	26.4	0.327464	0.732968
Ornithine	Breastfed - Not-breastfed	12 months	8.3	0.330353	0.732968
Valerylcarnitine	Breastfed - Not-breastfed	12 months	90.3	0.332278	0.732968
4-Aminobenzoic Acid	Breastfed - Not-breastfed	12 months	9.7	0.332278	0.732968
MDCA	Breastfed - Not-breastfed	12 months	30.6	0.335246	0.732968
Allantoin	Breastfed - Not-breastfed	12 months	11.1	0.340573	0.732968
Tiglylcarnitine	Breastfed - Not-breastfed	12 months	65.3	0.352159	0.732968
Isovalerate	Breastfed - Not-breastfed	12 months	31.9	0.352466	0.732968
Total BSCFA	Breastfed - Not-breastfed	12 months	31.9	0.352466	0.732968
Tartaric acid	Breastfed - Not-breastfed	12 months	36.1	0.352506	0.732968
9-Hexadecenoylcarnitine	Breastfed - Not-breastfed	12 months	2.8	0.353286	0.732968
12ketoCDCA	Breastfed - Not-breastfed	12 months	12.5	0.363241	0.732968
Lauroylcarnitine	Breastfed - Not-breastfed	12 months	12.5	0.363241	0.732968
7.12oxoLCA	Breastfed - Not-breastfed	12 months	50	0.372322	0.734645
Glutathione	Breastfed - Not-breastfed	12 months	59.7	0.377075	0.734645
Xylitol	Complementary-fed - Not Complementary-fed	6 months	8.3	0.324609	0.742298
cis-Aconitic acid	Complementary-fed - Not Complementary-fed	6 months	23.6	0.326743	0.742298
Decanoylcarnitine	Complementary-fed - Not Complementary-fed	6 months	6.9	0.330603	0.742298
Creatinine	Complementary-fed - Not Complementary-fed	6 months	6.9	0.330603	0.742298
Phenylethylamine	Complementary-fed - Not Complementary-fed	6 months	25	0.337876	0.74458
isoLCA	Vaginal - C-section	12 months	9.7	0.0154	0.788969
Guanosine#	Vaginal - C-section	12 months	13.9	0.0231	0.788969
Urea	Vaginal - C-section	12 months	84.7	0.0279	0.788969
Valerate	Breastfed - Not-breastfed	12 months	84.7	0.437657	0.802016
Urea	Breastfed - Not-breastfed	12 months	84.7	0.437657	0.802016
Propionylcarnitine	Breastfed - Not-breastfed	12 months	15.3	0.437657	0.802016
Dihydroorotic acid	Breastfed - Not-breastfed	12 months	79.2	0.470536	0.802016
Lactate	Breastfed - Not-breastfed	12 months	79.2	0.470536	0.802016
isoUDCA	Breastfed - Not-breastfed	12 months	4.2	0.482629	0.802016
Homoarginine#	Breastfed - Not-breastfed	12 months	4.2	0.482629	0.802016
Inosine	Breastfed - Not-breastfed	12 months	4.2	0.482629	0.802016
Isethionic acid	Breastfed - Not-breastfed	12 months	4.2	0.482629	0.802016
PAGln	Breastfed - Not-breastfed	12 months	4.2	0.482629	0.802016
4-Aminobenzoic Acid	Vaginal - C-section	all	44.4	0.0321	0.808429
Indoxyl sulfuric acid	Breastfed - Not-breastfed	12 months	23.6	0.494766	0.810269
bMCA	Complementary-fed - Not Complementary-fed	6 months	11.1	0.382375	0.817421
TMAO	Complementary-fed - Not Complementary-fed	6 months	37.5	0.398252	0.817421
7.12oxoLCA	Complementary-fed - Not Complementary-fed	6 months	47.2	0.405008	0.817421
12ketoCDCA	Complementary-fed - Not Complementary-fed	6 months	43.1	0.407207	0.817421
Skatole	Complementary-fed - Not Complementary-fed	6 months	2.8	0.419014	0.817421
Paraxanthine#	Complementary-fed - Not Complementary-fed	6 months	2.8	0.419014	0.817421
Glutamine	Complementary-fed - Not Complementary-fed	6 months	2.8	0.419014	0.817421
isoUDCA	Vaginal - C-section	6 months	31.9	0.0221	0.830862
Pyridoxine	Vaginal - C-section	6 months	13.9	0.0231	0.830862
Butyrylcarnitine#	Vaginal - C-section	6 months	15.3	0.0279	0.830862
N2,N2-Dimethylguanosine	Breastfed - Not-breastfed	12 months	65.3	0.538525	0.856854
2-Octenoylcarnitine	Breastfed - Not-breastfed	12 months	61.1	0.543396	0.856854
TLCA_3S	Breastfed - Not-breastfed	12 months	41.7	0.552829	0.856854
3-Methylhistidine#	Breastfed - Not-breastfed	12 months	36.1	0.553543	0.856854
Butyrate	Breastfed - Not-breastfed	12 months	5.6	0.580105	0.874025
Agmatine	Breastfed - Not-breastfed	12 months	5.6	0.580105	0.874025
TUDCA	Breastfed - Not-breastfed	12 months	8.3	0.589413	0.876364
3-Methylcytidine	Breastfed - Not-breastfed	12 months	9.7	0.615334	0.891446
Hippuric acid	Breastfed - Not-breastfed	12 months	9.7	0.615334	0.891446
Galactitol#	Breastfed - Not-breastfed	12 months	11.1	0.648305	0.927323
5-Methylcytidine	Complementary-fed - Not Complementary-fed	6 months	18.1	0.490012	0.935642
Dihydroorotic acid	Complementary-fed - Not Complementary-fed	6 months	79.2	0.49534	0.935642
Guanosine#	Breastfed - Not-breastfed	12 months	13.9	0.674702	0.947757
5-Methyluridine	Breastfed - Not-breastfed	12 months	15.3	0.679366	0.947757
Hippuric acid	Complementary-fed - Not Complementary-fed	6 months	4.2	0.560111	0.954627
Ethanolamine	Complementary-fed - Not Complementary-fed	6 months	4.2	0.560111	0.954627
Pyridoxal	Complementary-fed - Not Complementary-fed	6 months	4.2	0.560111	0.954627
Allantoin	Complementary-fed - Not Complementary-fed	6 months	5.6	0.566486	0.954627
Indoxyl sulfuric acid	Complementary-fed - Not Complementary-fed	6 months	5.6	0.566486	0.954627
5-Hydroxylysine	Complementary-fed - Not Complementary-fed	6 months	38.9	0.570249	0.954627
Tartaric acid	Complementary-fed - Not Complementary-fed	6 months	63.9	0.575734	0.954627
N2,N2-Dimethylguanosine	Complementary-fed - Not Complementary-fed	6 months	50	0.579809	0.954627
4-Pyridoxic acid	Complementary-fed - Not Complementary-fed	6 months	6.9	0.585611	0.954627
Inosine	Complementary-fed - Not Complementary-fed	6 months	6.9	0.585611	0.954627
Decanoylcarnitine	Breastfed - Not-breastfed	12 months	18.1	0.707788	0.975367
3,4-Dihydroxyphenylacetic acid#	Breastfed - Not-breastfed	12 months	20.8	0.71906	0.978961
Glycolate	Allergic - Non-allergic	all	27.8	0.0065	0.984765
GHCA	Allergic - Non-allergic	all	70.8	0.0187	1
N2-Gamma-Glutamylglutamine	Allergic - Non-allergic	baseline	6.9	0.0191	1
Urea	Allergic - Non-allergic	12 months	84.7	0.0279	1
GDCA	Allergic - Non-allergic	6 months	83.3	0.029	1
Tryptamine	Allergic - Non-allergic	6 months	34.7	0.0309	1
4-OH-PPA	Allergic - Non-allergic	all	31.5	0.0328	1
N2-Gamma-Glutamylglutamine	Allergic - Non-allergic	all	3.7	0.0394	1
Tartaric acid	Allergic - Non-allergic	all	55.6	0.0475	1
Tartaric acid	Allergic - Non-allergic	baseline	66.7	0.0523	1
2-Hydroxyphenylacetic acid	Allergic - Non-allergic	12 months	13.9	0.0526	1
7.12oxoLCA	Allergic - Non-allergic	baseline	61.1	0.0589	1
Cadaverine	Allergic - Non-allergic	baseline	5.6	0.0623	1
Glycolate	Allergic - Non-allergic	6 months	23.6	0.0625	1
5-Hydroxylysine	Allergic - Non-allergic	12 months	23.6	0.0625	1
PAA	Allergic - Non-allergic	baseline	58.3	0.0645	1
Glycolate	Allergic - Non-allergic	baseline	56.9	0.067	1
7.12oxoLCA	Allergic - Non-allergic	all	52.8	0.0677	1
Skatole	Allergic - Non-allergic	6 months	2.8	0.0743	1
Glycolate	Allergic - Non-allergic	12 months	2.8	0.0743	1
Kynurenine	Allergic - Non-allergic	6 months	9.7	0.0881	1
Cadaverine	Allergic - Non-allergic	all	5.6	0.0976	1
Ammonia	Allergic - Non-allergic	6 months	34.7	0.1054	1
5-Methyluridine	Allergic - Non-allergic	all	17.1	0.1068	1
Urea	Allergic - Non-allergic	6 months	41.7	0.1095	1
Mead acid	Allergic - Non-allergic	all	3.7	0.1097	1
Valerylcarnitine	Allergic - Non-allergic	baseline	44.4	0.1184	1
Lactate	Allergic - Non-allergic	baseline	44.4	0.1184	1
Isocitrate	Allergic - Non-allergic	baseline	22.2	0.1231	1
Ferulic acid	Allergic - Non-allergic	6 months	25	0.1261	1
Ethanolamine	Allergic - Non-allergic	12 months	6.9	0.1272	1
Saccharopine	Allergic - Non-allergic	baseline	13.9	0.1277	1
Propionate	Allergic - Non-allergic	6 months	13.9	0.1277	1
Lactate	Allergic - Non-allergic	all	52.8	0.1283	1
5-Hydroxylysine	Allergic - Non-allergic	all	30.6	0.1392	1
Glutathione	Allergic - Non-allergic	baseline	30.6	0.152	1
isoUDCA	Allergic - Non-allergic	all	23.6	0.1553	1
5-Methyluridine	Allergic - Non-allergic	6 months	16.7	0.159	1
Valerate	Allergic - Non-allergic	12 months	84.7	0.1657	1
Xylitol	Allergic - Non-allergic	6 months	8.3	0.1768	1
TUDCA	Allergic - Non-allergic	12 months	8.3	0.1768	1
Isocitrate	Allergic - Non-allergic	all	19	0.1776	1
Theobromine	Allergic - Non-allergic	baseline	9.7	0.1789	1
Galactitol#	Allergic - Non-allergic	baseline	9.7	0.1789	1
Decanoylcarnitine	Allergic - Non-allergic	all	8.8	0.1793	1
cis-Aconitic acid	Allergic - Non-allergic	baseline	4.2	0.1848	1
Vanillactic acid	Allergic - Non-allergic	6 months	4.2	0.1848	1
Inosine	Allergic - Non-allergic	12 months	4.2	0.1848	1
PAGln	Allergic - Non-allergic	12 months	4.2	0.1848	1
PAGln	Allergic - Non-allergic	all	1.4	0.1874	1
3-Hydroxybenzoic acid	Allergic - Non-allergic	baseline	41.7	0.1876	1
5-Aminovaleric acid	Allergic - Non-allergic	all	13.9	0.1883	1
Kynurenine	Allergic - Non-allergic	all	13.4	0.1897	1
Isocitrate	Allergic - Non-allergic	6 months	19.4	0.191	1
Valerylcarnitine	Allergic - Non-allergic	all	64.4	0.2047	1
1,3-Dimethylurate#	Allergic - Non-allergic	12 months	11.1	0.2057	1
2-Hydroxyphenylacetic acid	Allergic - Non-allergic	all	37.5	0.2092	1
Tryptamine	Allergic - Non-allergic	all	23.6	0.2103	1
Ascorbate	Allergic - Non-allergic	6 months	23.6	0.2157	1
4-Aminobenzoic Acid	Allergic - Non-allergic	all	44.4	0.2217	1
Phenylethylamine	Allergic - Non-allergic	all	26.4	0.2286	1
3,4-Dihydroxybenzoic acid	Allergic - Non-allergic	6 months	25	0.2391	1
Isovalerylcarnitine	Allergic - Non-allergic	baseline	12.5	0.2518	1
Orotic acid	Allergic - Non-allergic	baseline	12.5	0.2518	1
5-Methylcytidine	Allergic - Non-allergic	12 months	12.5	0.2518	1
5,6-Dihydrouracil	Allergic - Non-allergic	baseline	70.8	0.2522	1
Saccharopine	Allergic - Non-allergic	all	12.5	0.2574	1
Skatole	Allergic - Non-allergic	all	7.9	0.2575	1
3oxoDCA	Allergic - Non-allergic	baseline	31.9	0.2604	1
4-Aminobenzoic Acid	Allergic - Non-allergic	baseline	68.1	0.2604	1
isoUDCA	Allergic - Non-allergic	6 months	31.9	0.2604	1
3-Hydroxyhippurate#	Allergic - Non-allergic	baseline	13.9	0.265	1
5-Aminovaleric acid	Allergic - Non-allergic	6 months	13.9	0.265	1
MDCA	Allergic - Non-allergic	12 months	30.6	0.2675	1
5,6-Dihydrouracil	Allergic - Non-allergic	all	36.1	0.2714	1
Neu5Ac	Allergic - Non-allergic	all	0.5	0.2778	1
Ketoglutaric acid	Allergic - Non-allergic	all	0.5	0.2778	1
Taurine	Allergic - Non-allergic	all	0.5	0.2778	1
UCA	Allergic - Non-allergic	all	0.5	0.2778	1
Decanoylcarnitine	Allergic - Non-allergic	baseline	1.4	0.2778	1
Putrescine	Allergic - Non-allergic	baseline	1.4	0.2778	1
Pyruvate	Allergic - Non-allergic	baseline	1.4	0.2778	1
Ketoglutaric acid	Allergic - Non-allergic	baseline	1.4	0.2778	1
Neu5Ac	Allergic - Non-allergic	baseline	1.4	0.2778	1
Guanidineacetic acid	Allergic - Non-allergic	6 months	1.4	0.2778	1
GCA	Allergic - Non-allergic	6 months	1.4	0.2778	1
Methylxanthine isomers	Allergic - Non-allergic	6 months	1.4	0.2778	1
5-Aminolevulinic acid#	Allergic - Non-allergic	6 months	1.4	0.2778	1
DCA	Allergic - Non-allergic	6 months	1.4	0.2778	1
Aminoadipic acid	Allergic - Non-allergic	12 months	1.4	0.2778	1
Guanidineacetic acid	Allergic - Non-allergic	12 months	1.4	0.2778	1
2-Deoxyinosine	Allergic - Non-allergic	12 months	1.4	0.2778	1
3oxoCA	Allergic - Non-allergic	12 months	1.4	0.2778	1
Taurine	Allergic - Non-allergic	12 months	1.4	0.2778	1
UCA	Allergic - Non-allergic	12 months	1.4	0.2778	1
Indoxyl Glucoside	Allergic - Non-allergic	all	8.3	0.2799	1
Tartaric acid	Allergic - Non-allergic	6 months	63.9	0.2801	1
MDCA	Allergic - Non-allergic	baseline	34.7	0.2803	1
Lactate	Allergic - Non-allergic	6 months	34.7	0.2803	1
N2,N2-Dimethylguanosine	Allergic - Non-allergic	12 months	65.3	0.2803	1
Tiglylcarnitine	Allergic - Non-allergic	12 months	65.3	0.2803	1
2-Octenoylcarnitine	Allergic - Non-allergic	12 months	61.1	0.2844	1
Theobromine	Allergic - Non-allergic	12 months	38.9	0.2844	1
GDCA	Allergic - Non-allergic	all	74.1	0.2981	1
3oxoDCA	Allergic - Non-allergic	12 months	59.7	0.2984	1
Aminoadipic acid	Allergic - Non-allergic	all	9.7	0.3064	1
Myristoylcarnitine	Allergic - Non-allergic	12 months	5.6	0.3072	1
Myristoylcarnitine	Allergic - Non-allergic	all	1.9	0.3087	1
Ethanolamine	Allergic - Non-allergic	baseline	6.9	0.3129	1
5,6-Dihydrouracil	Allergic - Non-allergic	12 months	6.9	0.3129	1
PAA	Allergic - Non-allergic	all	29.2	0.316	1
5-Methyluridine	Allergic - Non-allergic	baseline	19.4	0.3222	1
Ferulic acid	Allergic - Non-allergic	all	30.1	0.3268	1
THDCA	Allergic - Non-allergic	all	89.8	0.3282	1
3-Methylhistidine#	Allergic - Non-allergic	6 months	81.9	0.3297	1
5-Methylcytidine	Allergic - Non-allergic	6 months	18.1	0.3297	1
Vanillactic acid	Allergic - Non-allergic	12 months	18.1	0.3297	1
TUDCA	Allergic - Non-allergic	all	32.4	0.3304	1
Dihydroorotic acid	Allergic - Non-allergic	6 months	79.2	0.3308	1
GHCA	Allergic - Non-allergic	12 months	79.2	0.3308	1
3,4-Dihydroxyphenylacetic acid#	Allergic - Non-allergic	12 months	20.8	0.3308	1
Galactitol#	Allergic - Non-allergic	6 months	8.3	0.3381	1
Kynurenine	Allergic - Non-allergic	12 months	8.3	0.3381	1
Putrescine	Allergic - Non-allergic	all	2.8	0.3513	1
Guanidineacetic acid	Allergic - Non-allergic	all	6	0.3567	1
Phenylethylamine	Allergic - Non-allergic	6 months	25	0.3624	1
3-Hydroxyhippurate#	Allergic - Non-allergic	6 months	23.6	0.3645	1
Orotic acid	Allergic - Non-allergic	all	6.9	0.3685	1
THDCA	Allergic - Non-allergic	baseline	73.6	0.3737	1
Xylitol	Allergic - Non-allergic	baseline	9.7	0.3884	1
THCA	Allergic - Non-allergic	baseline	9.7	0.3884	1
Propionylcarnitine	Allergic - Non-allergic	6 months	9.7	0.3884	1
Guanosine#	Allergic - Non-allergic	all	7.4	0.3898	1
isoUDCA	Allergic - Non-allergic	baseline	34.7	0.4083	1
3,4-Dihydroxyphenylacetic acid#	Allergic - Non-allergic	6 months	65.3	0.4083	1
3-Methylcytidine	Allergic - Non-allergic	6 months	65.3	0.4083	1
Paraxanthine#	Allergic - Non-allergic	all	7.9	0.4097	1
2-Octenoylcarnitine	Allergic - Non-allergic	baseline	36.1	0.4137	1
IPA	Allergic - Non-allergic	all	68.5	0.4143	1
3-Hydroxyhippurate#	Allergic - Non-allergic	all	31	0.4169	1
Propionate	Allergic - Non-allergic	all	8.8	0.4214	1
Valerate	Allergic - Non-allergic	all	91.2	0.4214	1
2-Hydroxyphenylacetic acid	Allergic - Non-allergic	baseline	59.7	0.4215	1
4-Aminobenzoic Acid	Allergic - Non-allergic	6 months	55.6	0.4286	1
3-Indoleacrylic acid	Allergic - Non-allergic	baseline	87.5	0.4287	1
Homoarginine#	Allergic - Non-allergic	baseline	12.5	0.4287	1
12ketoCDCA	Allergic - Non-allergic	12 months	12.5	0.4287	1
Theobromine	Allergic - Non-allergic	6 months	11.1	0.4293	1
Galactitol#	Allergic - Non-allergic	12 months	11.1	0.4293	1
Creatinine	Allergic - Non-allergic	12 months	11.1	0.4293	1
TLCA_3S	Allergic - Non-allergic	all	36.6	0.4308	1
Butyrylcarnitine#	Allergic - Non-allergic	12 months	48.6	0.4353	1
2,5-Furandicarboxylic acid	Allergic - Non-allergic	6 months	56.9	0.4369	1
12ketoCDCA	Allergic - Non-allergic	6 months	43.1	0.4369	1
Ammonia	Allergic - Non-allergic	all	38.9	0.438	1
7.12oxoLCA	Allergic - Non-allergic	6 months	47.2	0.4416	1
Galactitol#	Allergic - Non-allergic	all	9.7	0.4471	1
3,4-Dihydroxyphenylacetic acid#	Allergic - Non-allergic	all	57.4	0.4474	1
N2,N2-Dimethylguanosine	Allergic - Non-allergic	all	50	0.4477	1
Agmatine	Allergic - Non-allergic	all	3.7	0.4485	1
3,4-Dihydroxyphenylacetic acid#	Allergic - Non-allergic	baseline	86.1	0.4489	1
Pyridoxine	Allergic - Non-allergic	6 months	13.9	0.4489	1
Pyridoxine	Allergic - Non-allergic	12 months	13.9	0.4489	1
Indoxyl Glucoside	Allergic - Non-allergic	12 months	13.9	0.4489	1
Guanosine#	Allergic - Non-allergic	12 months	13.9	0.4489	1
3-Methylcytidine	Allergic - Non-allergic	all	52.3	0.4505	1
Pyridoxine	Allergic - Non-allergic	all	21.3	0.4589	1
1,3-Dimethylurate#	Allergic - Non-allergic	all	4.6	0.4697	1
Methylxanthine isomers	Allergic - Non-allergic	all	0.9	0.4793	1
5-Aminolevulinic acid#	Allergic - Non-allergic	all	0.9	0.4793	1
9-Hexadecenoylcarnitine	Allergic - Non-allergic	all	0.9	0.4793	1
Cytidine	Allergic - Non-allergic	all	0.9	0.4793	1
4-OH-PLA#	Allergic - Non-allergic	all	0.9	0.4793	1
3oxoCA	Allergic - Non-allergic	all	0.9	0.4793	1
DCA	Allergic - Non-allergic	all	0.9	0.4793	1
Guanosine#	Allergic - Non-allergic	baseline	2.8	0.4812	1
2-Deoxyuridine	Allergic - Non-allergic	baseline	2.8	0.4812	1
4-OH-PLA#	Allergic - Non-allergic	baseline	2.8	0.4812	1
Cytidine	Allergic - Non-allergic	baseline	2.8	0.4812	1
THDCA	Allergic - Non-allergic	6 months	97.2	0.4812	1
Cadaverine	Allergic - Non-allergic	6 months	2.8	0.4812	1
Putrescine	Allergic - Non-allergic	6 months	2.8	0.4812	1
Glutamine	Allergic - Non-allergic	6 months	2.8	0.4812	1
Thymine	Allergic - Non-allergic	12 months	2.8	0.4812	1
9-Hexadecenoylcarnitine	Allergic - Non-allergic	12 months	2.8	0.4812	1
MDCA	Allergic - Non-allergic	6 months	15.3	0.4849	1
Isovalerylcarnitine	Allergic - Non-allergic	all	25	0.4874	1
Butyrylcarnitine#	Allergic - Non-allergic	all	25.9	0.4882	1
Homocarnosine	Allergic - Non-allergic	baseline	81.9	0.4943	1
Aminoadipic acid	Allergic - Non-allergic	baseline	18.1	0.4943	1
Decanoylcarnitine	Allergic - Non-allergic	12 months	18.1	0.4943	1
GUDCA	Allergic - Non-allergic	all	13	0.5031	1
Syringic acid	Allergic - Non-allergic	all	62.5	0.5305	1
12ketoCDCA	Allergic - Non-allergic	all	37.5	0.5305	1
IPA	Allergic - Non-allergic	6 months	79.2	0.5344	1
Glutathione	Allergic - Non-allergic	6 months	20.8	0.5344	1
3-Hydroxybenzoic acid	Allergic - Non-allergic	6 months	20.8	0.5344	1
Dihydroorotic acid	Allergic - Non-allergic	12 months	79.2	0.5344	1
Quinaldic acid	Allergic - Non-allergic	baseline	76.4	0.5371	1
Allantoin	Allergic - Non-allergic	baseline	23.6	0.5371	1
Tiglylcarnitine	Allergic - Non-allergic	all	38.4	0.5372	1
2,5-Furandicarboxylic acid	Allergic - Non-allergic	all	52.8	0.5436	1
Isovalerate	Allergic - Non-allergic	all	44.9	0.5449	1
Glutamine	Allergic - Non-allergic	baseline	4.2	0.5553	1
3-Methyl-2-Oxovalerate	Allergic - Non-allergic	baseline	4.2	0.5553	1
Ethanolamine	Allergic - Non-allergic	6 months	4.2	0.5553	1
Quinaldic acid	Allergic - Non-allergic	6 months	75	0.5555	1
5-Aminovaleric acid	Allergic - Non-allergic	baseline	27.8	0.5576	1
GUDCA	Allergic - Non-allergic	baseline	26.4	0.5581	1
Total BSCFA	Allergic - Non-allergic	6 months	73.6	0.5581	1
Carnosine	Allergic - Non-allergic	all	1.4	0.5621	1
Citrulline	Allergic - Non-allergic	all	1.4	0.5621	1
5-Hydroxylysine	Allergic - Non-allergic	baseline	29.2	0.5673	1
4-Hydroxybenzoic acid	Allergic - Non-allergic	baseline	5.6	0.5704	1
THCA	Allergic - Non-allergic	12 months	5.6	0.5704	1
Agmatine	Allergic - Non-allergic	12 months	5.6	0.5704	1
Mead acid	Allergic - Non-allergic	12 months	5.6	0.5704	1
3-Methyl-2-Oxovalerate	Allergic - Non-allergic	all	1.9	0.5778	1
4-Hydroxybenzoic acid	Allergic - Non-allergic	all	1.9	0.5778	1
TLCA_3S	Allergic - Non-allergic	baseline	30.6	0.5818	1
Ascorbate	Allergic - Non-allergic	all	22.2	0.585	1
TLCA_3S	Allergic - Non-allergic	6 months	37.5	0.5876	1
IPA	Allergic - Non-allergic	12 months	34.7	0.5894	1
4-Pyridoxic acid	Allergic - Non-allergic	baseline	36.1	0.5907	1
trans-Aconitic acid	Allergic - Non-allergic	all	22.7	0.5926	1
Phenylethylamine	Allergic - Non-allergic	baseline	41.7	0.5963	1
Valerylcarnitine	Allergic - Non-allergic	6 months	58.3	0.5963	1
3oxoDCA	Allergic - Non-allergic	6 months	44.4	0.6039	1
TUDCA	Allergic - Non-allergic	6 months	45.8	0.6043	1
Hexanoylcarnitine	Allergic - Non-allergic	12 months	45.8	0.6043	1
3-Methylhistidine#	Allergic - Non-allergic	baseline	93.1	0.613	1
Pyridoxal	Allergic - Non-allergic	baseline	6.9	0.613	1
4-OH-PAA#	Allergic - Non-allergic	baseline	6.9	0.613	1
Saccharopine	Allergic - Non-allergic	6 months	6.9	0.613	1
Decanoylcarnitine	Allergic - Non-allergic	6 months	6.9	0.613	1
Creatinine	Allergic - Non-allergic	6 months	6.9	0.613	1
4-OH-PAA#	Allergic - Non-allergic	all	2.3	0.6191	1
Pyruvate	Allergic - Non-allergic	all	2.3	0.6191	1
3-Methylhistidine#	Allergic - Non-allergic	all	70.4	0.6198	1
Isobutyrate	Allergic - Non-allergic	all	68.5	0.6245	1
3,4-Dihydroxybenzoic acid	Allergic - Non-allergic	all	31.9	0.6254	1
3-Indoleacrylic acid	Allergic - Non-allergic	all	69	0.6265	1
Glutathione	Allergic - Non-allergic	all	37	0.6377	1
Quinaldic acid	Allergic - Non-allergic	all	59.7	0.6427	1
Homocarnosine	Allergic - Non-allergic	all	56.5	0.6461	1
Allantoin	Allergic - Non-allergic	all	13.4	0.6611	1
Indoxyl sulfuric acid	Allergic - Non-allergic	all	13.4	0.6611	1
4-Pyridoxic acid	Allergic - Non-allergic	all	14.4	0.665	1
12ketoLCA	Allergic - Non-allergic	baseline	91.7	0.6673	1
Orotic acid	Allergic - Non-allergic	6 months	8.3	0.6673	1
Cytosine	Allergic - Non-allergic	6 months	8.3	0.6673	1
Ornithine	Allergic - Non-allergic	12 months	8.3	0.6673	1
Skatole	Allergic - Non-allergic	12 months	8.3	0.6673	1
Cadaverine	Allergic - Non-allergic	12 months	8.3	0.6673	1
N-Acetyltryptophan	Allergic - Non-allergic	all	3.2	0.6762	1
Serotonin	Allergic - Non-allergic	all	3.2	0.6762	1
Indoxyl sulfuric acid	Allergic - Non-allergic	baseline	11.1	0.6768	1
Indoxyl Glucoside	Allergic - Non-allergic	baseline	11.1	0.6768	1
Pyridoxal	Allergic - Non-allergic	all	3.7	0.6881	1
Argininosuccinic Acid	Allergic - Non-allergic	all	17.6	0.6903	1
Skatole	Allergic - Non-allergic	baseline	12.5	0.7013	1
bMCA	Allergic - Non-allergic	baseline	12.5	0.7013	1
Thymine	Allergic - Non-allergic	all	4.2	0.7108	1
3-Hydroxybenzoic acid	Allergic - Non-allergic	all	21.3	0.7112	1
Butyrylcarnitine#	Allergic - Non-allergic	baseline	13.9	0.7156	1
Argininosuccinic Acid	Allergic - Non-allergic	baseline	15.3	0.7161	1
12ketoLCA	Allergic - Non-allergic	6 months	84.7	0.7161	1
Isobutyrate	Allergic - Non-allergic	6 months	84.7	0.7161	1
Isocitrate	Allergic - Non-allergic	12 months	15.3	0.7161	1
Paraxanthine#	Allergic - Non-allergic	12 months	15.3	0.7161	1
Butyrate	Allergic - Non-allergic	all	26.9	0.7355	1
Inosine	Allergic - Non-allergic	all	5.6	0.7414	1
3-Indoleacrylic acid	Allergic - Non-allergic	6 months	80.6	0.7435	1
Argininosuccinic Acid	Allergic - Non-allergic	12 months	19.4	0.7435	1
Argininosuccinic Acid	Allergic - Non-allergic	6 months	18.1	0.7457	1
5-Methylcytidine	Allergic - Non-allergic	baseline	20.8	0.7467	1
Hexanoylcarnitine	Allergic - Non-allergic	6 months	20.8	0.7467	1
12ketoLCA	Allergic - Non-allergic	12 months	79.2	0.7467	1
Hexanoylcarnitine	Allergic - Non-allergic	baseline	22.2	0.7571	1
Dihydroorotic acid	Allergic - Non-allergic	baseline	75	0.7624	1
2,5-Furandicarboxylic acid	Allergic - Non-allergic	baseline	75	0.7624	1
Total BSCFA	Allergic - Non-allergic	baseline	25	0.7624	1
Isovalerate	Allergic - Non-allergic	6 months	75	0.7624	1
Homocarnosine	Allergic - Non-allergic	12 months	25	0.7624	1
trans-Aconitic acid	Allergic - Non-allergic	6 months	23.6	0.764	1
cis-Aconitic acid	Allergic - Non-allergic	6 months	23.6	0.764	1
Homoarginine#	Allergic - Non-allergic	all	6.9	0.7654	1
GDCA	Allergic - Non-allergic	baseline	73.6	0.7671	1
Isovalerate	Allergic - Non-allergic	baseline	27.8	0.7773	1
PAA	Allergic - Non-allergic	6 months	27.8	0.7773	1
Quinaldic acid	Allergic - Non-allergic	12 months	27.8	0.7773	1
Isovalerate	Allergic - Non-allergic	12 months	31.9	0.7816	1
Total BSCFA	Allergic - Non-allergic	12 months	31.9	0.7816	1
N2,N2-Dimethylguanosine	Allergic - Non-allergic	baseline	34.7	0.7833	1
GDCA	Allergic - Non-allergic	12 months	65.3	0.7833	1
trans-Aconitic acid	Allergic - Non-allergic	12 months	34.7	0.7833	1
3-Methylhistidine#	Allergic - Non-allergic	12 months	36.1	0.7855	1
Tartaric acid	Allergic - Non-allergic	12 months	36.1	0.7855	1
4-OH-PPA	Allergic - Non-allergic	6 months	33.3	0.786	1
Butyrate	Allergic - Non-allergic	6 months	38.9	0.7899	1
3-Indoleacrylic acid	Allergic - Non-allergic	12 months	38.9	0.7899	1
TMAO	Allergic - Non-allergic	6 months	37.5	0.7922	1
Hydrocinnamic acid	Allergic - Non-allergic	12 months	44.4	0.7922	1
3-Hydroxyhippurate#	Allergic - Non-allergic	12 months	55.6	0.7922	1
Isobutyrate	Allergic - Non-allergic	12 months	45.8	0.7929	1
7.12oxoLCA	Allergic - Non-allergic	12 months	50	0.7929	1
12ketoCDCA	Allergic - Non-allergic	baseline	56.9	0.7959	1
TUDCA	Allergic - Non-allergic	baseline	43.1	0.7959	1
GHCA	Allergic - Non-allergic	baseline	52.8	0.7977	1
Isovalerylcarnitine	Allergic - Non-allergic	12 months	47.2	0.7977	1
Vanillactic acid	Allergic - Non-allergic	all	9.7	0.8009	1
Propionylcarnitine	Allergic - Non-allergic	all	15.7	0.8361	1
5-Methylcytidine	Allergic - Non-allergic	all	17.1	0.8406	1
Theobromine	Allergic - Non-allergic	all	19.9	0.8496	1
MDCA	Allergic - Non-allergic	all	26.9	0.864	1
Total BSCFA	Allergic - Non-allergic	all	43.5	0.8784	1
3oxoDCA	Allergic - Non-allergic	all	45.4	0.8791	1
4-Guanidinobutyric acid	Allergic - Non-allergic	all	6	1	1
Creatinine	Allergic - Non-allergic	all	6	1	1
Ethanolamine	Allergic - Non-allergic	all	6	1	1
IAA	Allergic - Non-allergic	all	1.9	1	1
N-Acetyl-Tyrosine	Allergic - Non-allergic	all	3.7	1	1
Neopterin	Allergic - Non-allergic	all	3.2	1	1
Uracil	Allergic - Non-allergic	all	0.5	1	1
Xanthurenic acid	Allergic - Non-allergic	all	0.5	1	1
1-Methylurate	Allergic - Non-allergic	all	0.5	1	1
2-Deoxyinosine	Allergic - Non-allergic	all	1.9	1	1
2-Deoxyuridine	Allergic - Non-allergic	all	3.2	1	1
PLA#	Allergic - Non-allergic	all	0.5	1	1
GABA#	Allergic - Non-allergic	all	0.5	1	1
ILA	Allergic - Non-allergic	all	0.5	1	1
EDCA	Allergic - Non-allergic	all	0.5	1	1
GCDCA	Allergic - Non-allergic	all	1.9	1	1
2-Octenoylcarnitine	Allergic - Non-allergic	all	40.3	1	1
5-Hydroxytryptophan	Allergic - Non-allergic	all	1.4	1	1
TMAO	Allergic - Non-allergic	all	27.8	1	1
Acetylcarnitine	Allergic - Non-allergic	all	9.3	1	1
Caffeine	Allergic - Non-allergic	all	11.1	1	1
Creatine#	Allergic - Non-allergic	all	1.4	1	1
Cytosine	Allergic - Non-allergic	all	5.1	1	1
gamma-Glutamylalanine	Allergic - Non-allergic	all	5.1	1	1
Hexanoylcarnitine	Allergic - Non-allergic	all	29.6	1	1
Histamine	Allergic - Non-allergic	all	7.4	1	1
Lauroylcarnitine	Allergic - Non-allergic	all	4.2	1	1
Octanoylcarnitine	Allergic - Non-allergic	all	31	1	1
Ornithine	Allergic - Non-allergic	all	8.8	1	1
Tyramine	Allergic - Non-allergic	all	0.9	1	1
Urea	Allergic - Non-allergic	all	45.8	1	1
Hydrocinnamic acid	Allergic - Non-allergic	all	68.5	1	1
4-Hydroxycinnamic acid	Allergic - Non-allergic	all	5.1	1	1
cis-Aconitic acid	Allergic - Non-allergic	all	18.1	1	1
Dihydroorotic acid	Allergic - Non-allergic	all	77.8	1	1
Glutamine	Allergic - Non-allergic	all	2.3	1	1
Glycine	Allergic - Non-allergic	all	0.9	1	1
Hippuric acid	Allergic - Non-allergic	all	10.2	1	1
Isethionic acid	Allergic - Non-allergic	all	1.4	1	1
Pregnenolone Sulfate	Allergic - Non-allergic	all	4.2	1	1
Pseudouridine	Allergic - Non-allergic	all	0.9	1	1
Xylitol	Allergic - Non-allergic	all	13.9	1	1
12ketoLCA	Allergic - Non-allergic	all	85.2	1	1
GCA	Allergic - Non-allergic	all	1.4	1	1
THCA	Allergic - Non-allergic	all	6.9	1	1
bMCA	Allergic - Non-allergic	all	7.9	1	1
isoLCA	Allergic - Non-allergic	all	30.6	1	1
IPA	Allergic - Non-allergic	baseline	91.7	1	1
Ammonia	Allergic - Non-allergic	baseline	66.7	1	1
Butyrate	Allergic - Non-allergic	baseline	36.1	1	1
Tryptamine	Allergic - Non-allergic	baseline	36.1	1	1
Pyridoxine	Allergic - Non-allergic	baseline	36.1	1	1
Serotonin	Allergic - Non-allergic	baseline	8.3	1	1
Valerate	Allergic - Non-allergic	baseline	93.1	1	1
Hydrocinnamic acid	Allergic - Non-allergic	baseline	87.5	1	1
Isobutyrate	Allergic - Non-allergic	baseline	75	1	1
3-Methylcytidine	Allergic - Non-allergic	baseline	81.9	1	1
Urea	Allergic - Non-allergic	baseline	11.1	1	1
Tiglylcarnitine	Allergic - Non-allergic	baseline	23.6	1	1
3,4-Dihydroxybenzoic acid	Allergic - Non-allergic	baseline	70.8	1	1
Octanoylcarnitine	Allergic - Non-allergic	baseline	19.4	1	1
isoLCA	Allergic - Non-allergic	baseline	50	1	1
Ferulic acid	Allergic - Non-allergic	baseline	65.3	1	1
TMAO	Allergic - Non-allergic	baseline	40.3	1	1
trans-Aconitic acid	Allergic - Non-allergic	baseline	9.7	1	1
Ascorbate	Allergic - Non-allergic	baseline	40.3	1	1
Propionylcarnitine	Allergic - Non-allergic	baseline	22.2	1	1
Kynurenine	Allergic - Non-allergic	baseline	22.2	1	1
Caffeine	Allergic - Non-allergic	baseline	1.4	1	1
Hippuric acid	Allergic - Non-allergic	baseline	16.7	1	1
Vanillactic acid	Allergic - Non-allergic	baseline	6.9	1	1
Acetylcarnitine	Allergic - Non-allergic	baseline	5.6	1	1
Ornithine	Allergic - Non-allergic	baseline	6.9	1	1
Propionate	Allergic - Non-allergic	baseline	11.1	1	1
Paraxanthine#	Allergic - Non-allergic	baseline	5.6	1	1
Histamine	Allergic - Non-allergic	baseline	9.7	1	1
4-Guanidinobutyric acid	Allergic - Non-allergic	baseline	16.7	1	1
Guanidineacetic acid	Allergic - Non-allergic	baseline	15.3	1	1
Inosine	Allergic - Non-allergic	baseline	5.6	1	1
4-Hydroxycinnamic acid	Allergic - Non-allergic	baseline	15.3	1	1
Cytosine	Allergic - Non-allergic	baseline	6.9	1	1
gamma-Glutamylalanine	Allergic - Non-allergic	baseline	5.6	1	1
Thymine	Allergic - Non-allergic	baseline	4.2	1	1
Agmatine	Allergic - Non-allergic	baseline	4.2	1	1
N-Acetyl-Tyrosine	Allergic - Non-allergic	baseline	9.7	1	1
Mead acid	Allergic - Non-allergic	baseline	2.8	1	1
N-Acetyltryptophan	Allergic - Non-allergic	baseline	6.9	1	1
2-Deoxyinosine	Allergic - Non-allergic	baseline	2.8	1	1
IAA	Allergic - Non-allergic	baseline	4.2	1	1
GCDCA	Allergic - Non-allergic	baseline	5.6	1	1
Citrulline	Allergic - Non-allergic	baseline	2.8	1	1
5-Hydroxytryptophan	Allergic - Non-allergic	baseline	4.2	1	1
Carnosine	Allergic - Non-allergic	baseline	1.4	1	1
GCA	Allergic - Non-allergic	baseline	2.8	1	1
Glycine	Allergic - Non-allergic	baseline	2.8	1	1
Pseudouridine	Allergic - Non-allergic	baseline	1.4	1	1
Methylxanthine isomers	Allergic - Non-allergic	baseline	1.4	1	1
5-Aminolevulinic acid#	Allergic - Non-allergic	baseline	1.4	1	1
Tyramine	Allergic - Non-allergic	baseline	2.8	1	1
DCA	Allergic - Non-allergic	baseline	1.4	1	1
PLA#	Allergic - Non-allergic	baseline	1.4	1	1
GABA#	Allergic - Non-allergic	baseline	1.4	1	1
ILA	Allergic - Non-allergic	baseline	1.4	1	1
Uracil	Allergic - Non-allergic	baseline	1.4	1	1
Hydrocinnamic acid	Allergic - Non-allergic	6 months	73.6	1	1
Tiglylcarnitine	Allergic - Non-allergic	6 months	26.4	1	1
2-Hydroxyphenylacetic acid	Allergic - Non-allergic	6 months	38.9	1	1
5-Hydroxylysine	Allergic - Non-allergic	6 months	38.9	1	1
Valerate	Allergic - Non-allergic	6 months	95.8	1	1
Homocarnosine	Allergic - Non-allergic	6 months	62.5	1	1
N2,N2-Dimethylguanosine	Allergic - Non-allergic	6 months	50	1	1
2-Octenoylcarnitine	Allergic - Non-allergic	6 months	23.6	1	1
5,6-Dihydrouracil	Allergic - Non-allergic	6 months	30.6	1	1
Octanoylcarnitine	Allergic - Non-allergic	6 months	19.4	1	1
isoLCA	Allergic - Non-allergic	6 months	31.9	1	1
Butyrylcarnitine#	Allergic - Non-allergic	6 months	15.3	1	1
Isovalerylcarnitine	Allergic - Non-allergic	6 months	15.3	1	1
4-Pyridoxic acid	Allergic - Non-allergic	6 months	6.9	1	1
Allantoin	Allergic - Non-allergic	6 months	5.6	1	1
Indoxyl sulfuric acid	Allergic - Non-allergic	6 months	5.6	1	1
GUDCA	Allergic - Non-allergic	6 months	12.5	1	1
Caffeine	Allergic - Non-allergic	6 months	1.4	1	1
Hippuric acid	Allergic - Non-allergic	6 months	4.2	1	1
Aminoadipic acid	Allergic - Non-allergic	6 months	9.7	1	1
Acetylcarnitine	Allergic - Non-allergic	6 months	9.7	1	1
Ornithine	Allergic - Non-allergic	6 months	11.1	1	1
Paraxanthine#	Allergic - Non-allergic	6 months	2.8	1	1
bMCA	Allergic - Non-allergic	6 months	11.1	1	1
Guanosine#	Allergic - Non-allergic	6 months	5.6	1	1
Histamine	Allergic - Non-allergic	6 months	5.6	1	1
Homoarginine#	Allergic - Non-allergic	6 months	4.2	1	1
THCA	Allergic - Non-allergic	6 months	5.6	1	1
4-Guanidinobutyric acid	Allergic - Non-allergic	6 months	1.4	1	1
Inosine	Allergic - Non-allergic	6 months	6.9	1	1
1,3-Dimethylurate#	Allergic - Non-allergic	6 months	2.8	1	1
Pregnenolone Sulfate	Allergic - Non-allergic	6 months	2.8	1	1
Thymine	Allergic - Non-allergic	6 months	5.6	1	1
Pyridoxal	Allergic - Non-allergic	6 months	4.2	1	1
Agmatine	Allergic - Non-allergic	6 months	1.4	1	1
N2-Gamma-Glutamylglutamine	Allergic - Non-allergic	6 months	4.2	1	1
Mead acid	Allergic - Non-allergic	6 months	2.8	1	1
2-Deoxyuridine	Allergic - Non-allergic	6 months	2.8	1	1
N-Acetyltryptophan	Allergic - Non-allergic	6 months	2.8	1	1
Serotonin	Allergic - Non-allergic	6 months	1.4	1	1
Pyruvate	Allergic - Non-allergic	6 months	4.2	1	1
2-Deoxyinosine	Allergic - Non-allergic	6 months	1.4	1	1
IAA	Allergic - Non-allergic	6 months	1.4	1	1
Citrulline	Allergic - Non-allergic	6 months	1.4	1	1
Carnosine	Allergic - Non-allergic	6 months	1.4	1	1
3oxoCA	Allergic - Non-allergic	6 months	1.4	1	1
EDCA	Allergic - Non-allergic	6 months	1.4	1	1
2,5-Furandicarboxylic acid	Allergic - Non-allergic	12 months	26.4	1	1
cis-Aconitic acid	Allergic - Non-allergic	12 months	26.4	1	1
THDCA	Allergic - Non-allergic	12 months	98.6	1	1
Valerylcarnitine	Allergic - Non-allergic	12 months	90.3	1	1
Lactate	Allergic - Non-allergic	12 months	79.2	1	1
3-Methylcytidine	Allergic - Non-allergic	12 months	9.7	1	1
4-Aminobenzoic Acid	Allergic - Non-allergic	12 months	9.7	1	1
Ammonia	Allergic - Non-allergic	12 months	15.3	1	1
Glutathione	Allergic - Non-allergic	12 months	59.7	1	1
TLCA_3S	Allergic - Non-allergic	12 months	41.7	1	1
4-OH-PPA	Allergic - Non-allergic	12 months	2.8	1	1
Octanoylcarnitine	Allergic - Non-allergic	12 months	54.2	1	1
isoLCA	Allergic - Non-allergic	12 months	9.7	1	1
PAA	Allergic - Non-allergic	12 months	1.4	1	1
TMAO	Allergic - Non-allergic	12 months	5.6	1	1
Butyrate	Allergic - Non-allergic	12 months	5.6	1	1
Phenylethylamine	Allergic - Non-allergic	12 months	12.5	1	1
isoUDCA	Allergic - Non-allergic	12 months	4.2	1	1
Ascorbate	Allergic - Non-allergic	12 months	2.8	1	1
3-Hydroxybenzoic acid	Allergic - Non-allergic	12 months	1.4	1	1
5-Methyluridine	Allergic - Non-allergic	12 months	15.3	1	1
Propionylcarnitine	Allergic - Non-allergic	12 months	15.3	1	1
Xylitol	Allergic - Non-allergic	12 months	23.6	1	1
Allantoin	Allergic - Non-allergic	12 months	11.1	1	1
Indoxyl sulfuric acid	Allergic - Non-allergic	12 months	23.6	1	1
Saccharopine	Allergic - Non-allergic	12 months	16.7	1	1
Caffeine	Allergic - Non-allergic	12 months	30.6	1	1
Hippuric acid	Allergic - Non-allergic	12 months	9.7	1	1
Acetylcarnitine	Allergic - Non-allergic	12 months	12.5	1	1
Propionate	Allergic - Non-allergic	12 months	1.4	1	1
Histamine	Allergic - Non-allergic	12 months	6.9	1	1
Homoarginine#	Allergic - Non-allergic	12 months	4.2	1	1
gamma-Glutamylalanine	Allergic - Non-allergic	12 months	9.7	1	1
Pregnenolone Sulfate	Allergic - Non-allergic	12 months	9.7	1	1
Lauroylcarnitine	Allergic - Non-allergic	12 months	12.5	1	1
N-Acetyl-Tyrosine	Allergic - Non-allergic	12 months	1.4	1	1
2-Deoxyuridine	Allergic - Non-allergic	12 months	4.2	1	1
Neopterin	Allergic - Non-allergic	12 months	9.7	1	1
Putrescine	Allergic - Non-allergic	12 months	4.2	1	1
Pyruvate	Allergic - Non-allergic	12 months	1.4	1	1
3-Methyl-2-Oxovalerate	Allergic - Non-allergic	12 months	1.4	1	1
Isethionic acid	Allergic - Non-allergic	12 months	4.2	1	1
Carnosine	Allergic - Non-allergic	12 months	1.4	1	1
Creatine#	Allergic - Non-allergic	12 months	4.2	1	1
Pseudouridine	Allergic - Non-allergic	12 months	1.4	1	1
1-Methylurate	Allergic - Non-allergic	12 months	1.4	1	1
Xanthurenic acid	Allergic - Non-allergic	12 months	1.4	1	1
5-Hydroxytryptophan	Vaginal - C-section	baseline	4.2	0.0191	1
TLCA_3S	Vaginal - C-section	baseline	30.6	0.0226	1
Tartaric acid	Vaginal - C-section	baseline	66.7	0.0523	1
5-Hydroxylysine	Vaginal - C-section	6 months	38.9	0.0589	1
Agmatine	Vaginal - C-section	12 months	5.6	0.0623	1
Myristoylcarnitine	Vaginal - C-section	12 months	5.6	0.0623	1
Myristoylcarnitine	Vaginal - C-section	all	1.9	0.0661	1
THCA	Vaginal - C-section	all	6.9	0.0732	1
Glycine	Vaginal - C-section	baseline	2.8	0.0743	1
Skatole	Vaginal - C-section	6 months	2.8	0.0743	1
Glycolate	Vaginal - C-section	12 months	2.8	0.0743	1
Glycine	Vaginal - C-section	all	0.9	0.0762	1
Indoxyl sulfuric acid	Vaginal - C-section	all	13.4	0.0779	1
2,5-Furandicarboxylic acid	Vaginal - C-section	baseline	75	0.078	1
Theobromine	Vaginal - C-section	baseline	9.7	0.0881	1
4-Aminobenzoic Acid	Vaginal - C-section	12 months	9.7	0.0881	1
Hippuric acid	Vaginal - C-section	12 months	9.7	0.0881	1
Glycolate	Vaginal - C-section	all	27.8	0.0895	1
Urea	Vaginal - C-section	baseline	11.1	0.0961	1
bMCA	Vaginal - C-section	6 months	11.1	0.0961	1
5-Methylcytidine	Vaginal - C-section	baseline	20.8	0.103	1
Dihydroorotic acid	Vaginal - C-section	12 months	79.2	0.103	1
Hydrocinnamic acid	Vaginal - C-section	baseline	87.5	0.1039	1
Lauroylcarnitine	Vaginal - C-section	12 months	12.5	0.1039	1
Ferulic acid	Vaginal - C-section	baseline	65.3	0.1054	1
Mead acid	Vaginal - C-section	all	3.7	0.1097	1
Ascorbate	Vaginal - C-section	baseline	40.3	0.1166	1
Guanidineacetic acid	Vaginal - C-section	all	6	0.1181	1
Lauroylcarnitine	Vaginal - C-section	all	4.2	0.1196	1
Isocitrate	Vaginal - C-section	baseline	22.2	0.1231	1
Propionylcarnitine	Vaginal - C-section	baseline	22.2	0.1231	1
3-Hydroxyhippurate#	Vaginal - C-section	6 months	23.6	0.1253	1
Indoxyl sulfuric acid	Vaginal - C-section	12 months	23.6	0.1253	1
3,4-Dihydroxybenzoic acid	Vaginal - C-section	6 months	25	0.1261	1
Pyridoxal	Vaginal - C-section	baseline	6.9	0.1272	1
isoLCA	Vaginal - C-section	all	30.6	0.1392	1
Glutathione	Vaginal - C-section	baseline	30.6	0.152	1
5,6-Dihydrouracil	Vaginal - C-section	6 months	30.6	0.152	1
isoUDCA	Vaginal - C-section	all	23.6	0.1553	1
bMCA	Vaginal - C-section	all	7.9	0.1627	1
Indoxyl Glucoside	Vaginal - C-section	all	8.3	0.1662	1
GDCA	Vaginal - C-section	12 months	65.3	0.1663	1
Total BSCFA	Vaginal - C-section	all	43.5	0.1678	1
Tartaric acid	Vaginal - C-section	12 months	36.1	0.1722	1
THCA	Vaginal - C-section	baseline	9.7	0.1789	1
Acetylcarnitine	Vaginal - C-section	6 months	9.7	0.1789	1
3-Methylcytidine	Vaginal - C-section	12 months	9.7	0.1789	1
2-Hydroxyphenylacetic acid	Vaginal - C-section	baseline	59.7	0.1791	1
Cytosine	Vaginal - C-section	all	5.1	0.1836	1
N2-Gamma-Glutamylglutamine	Vaginal - C-section	6 months	4.2	0.1848	1
4-Aminobenzoic Acid	Vaginal - C-section	6 months	55.6	0.1858	1
Valerylcarnitine	Vaginal - C-section	6 months	58.3	0.1876	1
Isobutyrate	Vaginal - C-section	12 months	45.8	0.1876	1
isoLCA	Vaginal - C-section	baseline	50	0.1877	1
7.12oxoLCA	Vaginal - C-section	12 months	50	0.1877	1
TUDCA	Vaginal - C-section	baseline	43.1	0.1933	1
12ketoCDCA	Vaginal - C-section	6 months	43.1	0.1933	1
Hexanoylcarnitine	Vaginal - C-section	6 months	20.8	0.2074	1
Glycolate	Vaginal - C-section	6 months	23.6	0.2157	1
Tiglylcarnitine	Vaginal - C-section	all	38.4	0.2162	1
Agmatine	Vaginal - C-section	all	3.7	0.222	1
N2-Gamma-Glutamylglutamine	Vaginal - C-section	all	3.7	0.222	1
N-Acetyl-Tyrosine	Vaginal - C-section	all	3.7	0.222	1
Isovalerate	Vaginal - C-section	all	44.9	0.2257	1
Phenylethylamine	Vaginal - C-section	all	26.4	0.2286	1
Hydrocinnamic acid	Vaginal - C-section	6 months	73.6	0.2378	1
Total BSCFA	Vaginal - C-section	6 months	73.6	0.2378	1
Tiglylcarnitine	Vaginal - C-section	6 months	26.4	0.2378	1
Histamine	Vaginal - C-section	all	7.4	0.2453	1
Isobutyrate	Vaginal - C-section	all	68.5	0.2527	1
Octanoylcarnitine	Vaginal - C-section	all	31	0.255	1
3-Hydroxyhippurate#	Vaginal - C-section	all	31	0.255	1
4-Aminobenzoic Acid	Vaginal - C-section	baseline	68.1	0.2604	1
Indoxyl Glucoside	Vaginal - C-section	12 months	13.9	0.265	1
Valerylcarnitine	Vaginal - C-section	all	64.4	0.2697	1
Guanidineacetic acid	Vaginal - C-section	baseline	15.3	0.2704	1
4-Hydroxycinnamic acid	Vaginal - C-section	baseline	15.3	0.2704	1
Isovalerylcarnitine	Vaginal - C-section	6 months	15.3	0.2704	1
Isocitrate	Vaginal - C-section	12 months	15.3	0.2704	1
Propionylcarnitine	Vaginal - C-section	12 months	15.3	0.2704	1
TLCA_3S	Vaginal - C-section	6 months	37.5	0.2769	1
Uracil	Vaginal - C-section	all	0.5	0.2778	1
PLA#	Vaginal - C-section	all	0.5	0.2778	1
GABA#	Vaginal - C-section	all	0.5	0.2778	1
ILA	Vaginal - C-section	all	0.5	0.2778	1
Caffeine	Vaginal - C-section	baseline	1.4	0.2778	1
Pyruvate	Vaginal - C-section	baseline	1.4	0.2778	1
DCA	Vaginal - C-section	baseline	1.4	0.2778	1
PLA#	Vaginal - C-section	baseline	1.4	0.2778	1
GABA#	Vaginal - C-section	baseline	1.4	0.2778	1
ILA	Vaginal - C-section	baseline	1.4	0.2778	1
Uracil	Vaginal - C-section	baseline	1.4	0.2778	1
4-Guanidinobutyric acid	Vaginal - C-section	6 months	1.4	0.2778	1
IAA	Vaginal - C-section	6 months	1.4	0.2778	1
Methylxanthine isomers	Vaginal - C-section	6 months	1.4	0.2778	1
THDCA	Vaginal - C-section	12 months	98.6	0.2778	1
N-Acetyl-Tyrosine	Vaginal - C-section	12 months	1.4	0.2778	1
Pyruvate	Vaginal - C-section	12 months	1.4	0.2778	1
2-Deoxyinosine	Vaginal - C-section	12 months	1.4	0.2778	1
3-Methyl-2-Oxovalerate	Vaginal - C-section	12 months	1.4	0.2778	1
Butyrate	Vaginal - C-section	baseline	36.1	0.2801	1
2-Octenoylcarnitine	Vaginal - C-section	12 months	61.1	0.2844	1
Urea	Vaginal - C-section	6 months	41.7	0.2882	1
Ornithine	Vaginal - C-section	all	8.8	0.2895	1
4-Hydroxycinnamic acid	Vaginal - C-section	all	5.1	0.2974	1
Butyrylcarnitine#	Vaginal - C-section	all	25.9	0.2981	1
Lactate	Vaginal - C-section	baseline	44.4	0.2988	1
Hydrocinnamic acid	Vaginal - C-section	12 months	44.4	0.2988	1
Paraxanthine#	Vaginal - C-section	baseline	5.6	0.3072	1
TMAO	Vaginal - C-section	12 months	5.6	0.3072	1
Butyrate	Vaginal - C-section	12 months	5.6	0.3072	1
3-Methyl-2-Oxovalerate	Vaginal - C-section	all	1.9	0.3087	1
TMAO	Vaginal - C-section	all	27.8	0.309	1
4-OH-PAA#	Vaginal - C-section	baseline	6.9	0.3129	1
Ethanolamine	Vaginal - C-section	12 months	6.9	0.3129	1
5-Methyluridine	Vaginal - C-section	baseline	19.4	0.3222	1
Octanoylcarnitine	Vaginal - C-section	6 months	19.4	0.3222	1
5-Hydroxylysine	Vaginal - C-section	all	30.6	0.3237	1
Glutamine	Vaginal - C-section	all	2.3	0.3254	1
4-OH-PAA#	Vaginal - C-section	all	2.3	0.3254	1
Hippuric acid	Vaginal - C-section	all	10.2	0.3282	1
Argininosuccinic Acid	Vaginal - C-section	6 months	18.1	0.3297	1
TUDCA	Vaginal - C-section	all	32.4	0.3304	1
3-Hydroxybenzoic acid	Vaginal - C-section	6 months	20.8	0.3308	1
Lactate	Vaginal - C-section	12 months	79.2	0.3308	1
Galactitol#	Vaginal - C-section	6 months	8.3	0.3381	1
Cytosine	Vaginal - C-section	6 months	8.3	0.3381	1
2-Hydroxyphenylacetic acid	Vaginal - C-section	all	37.5	0.3466	1
Syringic acid	Vaginal - C-section	all	62.5	0.3466	1
Kynurenine	Vaginal - C-section	baseline	22.2	0.3537	1
2-Octenoylcarnitine	Vaginal - C-section	all	40.3	0.3559	1
Isovalerate	Vaginal - C-section	6 months	75	0.3624	1
Dihydroorotic acid	Vaginal - C-section	all	77.8	0.3626	1
2-Octenoylcarnitine	Vaginal - C-section	6 months	23.6	0.3645	1
cis-Aconitic acid	Vaginal - C-section	6 months	23.6	0.3645	1
trans-Aconitic acid	Vaginal - C-section	all	22.7	0.3715	1
Allantoin	Vaginal - C-section	all	13.4	0.381	1
4-Pyridoxic acid	Vaginal - C-section	all	14.4	0.3857	1
N-Acetyl-Tyrosine	Vaginal - C-section	baseline	9.7	0.3884	1
Valerylcarnitine	Vaginal - C-section	12 months	90.3	0.3884	1
Guanosine#	Vaginal - C-section	all	7.4	0.3898	1
PAA	Vaginal - C-section	6 months	27.8	0.3967	1
Quinaldic acid	Vaginal - C-section	12 months	27.8	0.3967	1
Isovalerate	Vaginal - C-section	12 months	31.9	0.4054	1
Total BSCFA	Vaginal - C-section	12 months	31.9	0.4054	1
Hexanoylcarnitine	Vaginal - C-section	all	29.6	0.4078	1
trans-Aconitic acid	Vaginal - C-section	12 months	34.7	0.4083	1
4-Pyridoxic acid	Vaginal - C-section	baseline	36.1	0.4137	1
TMAO	Vaginal - C-section	baseline	40.3	0.4215	1
7.12oxoLCA	Vaginal - C-section	baseline	61.1	0.4232	1
5-Methyluridine	Vaginal - C-section	all	17.1	0.4241	1
3oxoDCA	Vaginal - C-section	6 months	44.4	0.4286	1
GUDCA	Vaginal - C-section	6 months	12.5	0.4287	1
Phenylethylamine	Vaginal - C-section	12 months	12.5	0.4287	1
Propionate	Vaginal - C-section	baseline	11.1	0.4293	1
Indoxyl Glucoside	Vaginal - C-section	baseline	11.1	0.4293	1
Theobromine	Vaginal - C-section	6 months	11.1	0.4293	1
Ornithine	Vaginal - C-section	6 months	11.1	0.4293	1
Creatinine	Vaginal - C-section	12 months	11.1	0.4293	1
4-OH-PPA	Vaginal - C-section	baseline	58.3	0.4298	1
PAA	Vaginal - C-section	baseline	58.3	0.4298	1
Octanoylcarnitine	Vaginal - C-section	12 months	54.2	0.4303	1
Butyrylcarnitine#	Vaginal - C-section	12 months	48.6	0.4353	1
Glycolate	Vaginal - C-section	baseline	56.9	0.4369	1
2,5-Furandicarboxylic acid	Vaginal - C-section	6 months	56.9	0.4369	1
Butyrylcarnitine#	Vaginal - C-section	baseline	13.9	0.4489	1
Propionate	Vaginal - C-section	6 months	13.9	0.4489	1
Pregnenolone Sulfate	Vaginal - C-section	all	4.2	0.4499	1
Pyridoxine	Vaginal - C-section	all	21.3	0.4589	1
3-Hydroxybenzoic acid	Vaginal - C-section	all	21.3	0.4589	1
Ascorbate	Vaginal - C-section	all	22.2	0.4671	1
Methylxanthine isomers	Vaginal - C-section	all	0.9	0.4793	1
Cytidine	Vaginal - C-section	all	0.9	0.4793	1
DCA	Vaginal - C-section	all	0.9	0.4793	1
Citrulline	Vaginal - C-section	baseline	2.8	0.4812	1
GCA	Vaginal - C-section	baseline	2.8	0.4812	1
Cytidine	Vaginal - C-section	baseline	2.8	0.4812	1
THDCA	Vaginal - C-section	6 months	97.2	0.4812	1
Cadaverine	Vaginal - C-section	6 months	2.8	0.4812	1
1,3-Dimethylurate#	Vaginal - C-section	6 months	2.8	0.4812	1
2-Deoxyuridine	Vaginal - C-section	6 months	2.8	0.4812	1
Putrescine	Vaginal - C-section	6 months	2.8	0.4812	1
Ascorbate	Vaginal - C-section	12 months	2.8	0.4812	1
Thymine	Vaginal - C-section	12 months	2.8	0.4812	1
12ketoLCA	Vaginal - C-section	6 months	84.7	0.4849	1
4-Guanidinobutyric acid	Vaginal - C-section	baseline	16.7	0.4897	1
Vanillactic acid	Vaginal - C-section	12 months	18.1	0.4943	1
Decanoylcarnitine	Vaginal - C-section	12 months	18.1	0.4943	1
Saccharopine	Vaginal - C-section	all	12.5	0.4963	1
GUDCA	Vaginal - C-section	all	13	0.5031	1
GHCA	Vaginal - C-section	6 months	80.6	0.5131	1
Creatinine	Vaginal - C-section	all	6	0.523	1
5,6-Dihydrouracil	Vaginal - C-section	all	36.1	0.5275	1
12ketoCDCA	Vaginal - C-section	all	37.5	0.5305	1
Glutathione	Vaginal - C-section	6 months	20.8	0.5344	1
3,4-Dihydroxyphenylacetic acid#	Vaginal - C-section	12 months	20.8	0.5344	1
Quinaldic acid	Vaginal - C-section	baseline	76.4	0.5371	1
Allantoin	Vaginal - C-section	baseline	23.6	0.5371	1
5-Hydroxylysine	Vaginal - C-section	12 months	23.6	0.5371	1
Xylitol	Vaginal - C-section	12 months	23.6	0.5371	1
5-Methylcytidine	Vaginal - C-section	all	17.1	0.5461	1
Thymine	Vaginal - C-section	baseline	4.2	0.5553	1
Glutamine	Vaginal - C-section	baseline	4.2	0.5553	1
IAA	Vaginal - C-section	baseline	4.2	0.5553	1
Hippuric acid	Vaginal - C-section	6 months	4.2	0.5553	1
Vanillactic acid	Vaginal - C-section	6 months	4.2	0.5553	1
Pyridoxal	Vaginal - C-section	6 months	4.2	0.5553	1
Pyruvate	Vaginal - C-section	6 months	4.2	0.5553	1
isoUDCA	Vaginal - C-section	12 months	4.2	0.5553	1
Homoarginine#	Vaginal - C-section	12 months	4.2	0.5553	1
2-Deoxyuridine	Vaginal - C-section	12 months	4.2	0.5553	1
Isethionic acid	Vaginal - C-section	12 months	4.2	0.5553	1
PAGln	Vaginal - C-section	12 months	4.2	0.5553	1
Total BSCFA	Vaginal - C-section	baseline	25	0.5555	1
Quinaldic acid	Vaginal - C-section	6 months	75	0.5555	1
Ferulic acid	Vaginal - C-section	6 months	25	0.5555	1
cis-Aconitic acid	Vaginal - C-section	all	18.1	0.5563	1
THDCA	Vaginal - C-section	baseline	73.6	0.5581	1
Carnosine	Vaginal - C-section	all	1.4	0.5621	1
Isethionic acid	Vaginal - C-section	all	1.4	0.5621	1
PAGln	Vaginal - C-section	all	1.4	0.5621	1
Orotic acid	Vaginal - C-section	all	6.9	0.5665	1
5,6-Dihydrouracil	Vaginal - C-section	baseline	70.8	0.5673	1
3,4-Dihydroxybenzoic acid	Vaginal - C-section	baseline	70.8	0.5673	1
Inosine	Vaginal - C-section	baseline	5.6	0.5704	1
GCDCA	Vaginal - C-section	baseline	5.6	0.5704	1
Indoxyl sulfuric acid	Vaginal - C-section	6 months	5.6	0.5704	1
Guanosine#	Vaginal - C-section	6 months	5.6	0.5704	1
Histamine	Vaginal - C-section	6 months	5.6	0.5704	1
THCA	Vaginal - C-section	12 months	5.6	0.5704	1
Mead acid	Vaginal - C-section	12 months	5.6	0.5704	1
Skatole	Vaginal - C-section	all	7.9	0.5727	1
isoLCA	Vaginal - C-section	6 months	31.9	0.5753	1
GCDCA	Vaginal - C-section	all	1.9	0.5778	1
N2,N2-Dimethylguanosine	Vaginal - C-section	baseline	34.7	0.5894	1
isoUDCA	Vaginal - C-section	baseline	34.7	0.5894	1
Lactate	Vaginal - C-section	6 months	34.7	0.5894	1
Ammonia	Vaginal - C-section	6 months	34.7	0.5894	1
Tryptamine	Vaginal - C-section	6 months	34.7	0.5894	1
IPA	Vaginal - C-section	12 months	34.7	0.5894	1
Tiglylcarnitine	Vaginal - C-section	12 months	65.3	0.5894	1
Tartaric acid	Vaginal - C-section	6 months	63.9	0.5907	1
Butyrate	Vaginal - C-section	6 months	38.9	0.5929	1
3-Indoleacrylic acid	Vaginal - C-section	12 months	38.9	0.5929	1
Phenylethylamine	Vaginal - C-section	baseline	41.7	0.5963	1
TLCA_3S	Vaginal - C-section	12 months	41.7	0.5963	1
Acetylcarnitine	Vaginal - C-section	all	9.3	0.6009	1
Hexanoylcarnitine	Vaginal - C-section	12 months	45.8	0.6043	1
3oxoDCA	Vaginal - C-section	12 months	59.7	0.6044	1
Galactitol#	Vaginal - C-section	all	9.7	0.6094	1
Vanillactic acid	Vaginal - C-section	all	9.7	0.6094	1
Valerate	Vaginal - C-section	baseline	93.1	0.613	1
Vanillactic acid	Vaginal - C-section	baseline	6.9	0.613	1
Ethanolamine	Vaginal - C-section	baseline	6.9	0.613	1
Cytosine	Vaginal - C-section	baseline	6.9	0.613	1
N2-Gamma-Glutamylglutamine	Vaginal - C-section	baseline	6.9	0.613	1
N-Acetyltryptophan	Vaginal - C-section	baseline	6.9	0.613	1
4-Pyridoxic acid	Vaginal - C-section	6 months	6.9	0.613	1
Saccharopine	Vaginal - C-section	6 months	6.9	0.613	1
Inosine	Vaginal - C-section	6 months	6.9	0.613	1
5,6-Dihydrouracil	Vaginal - C-section	12 months	6.9	0.613	1
Pyruvate	Vaginal - C-section	all	2.3	0.6191	1
Ferulic acid	Vaginal - C-section	all	30.1	0.6195	1
GHCA	Vaginal - C-section	all	70.8	0.6197	1
Hydrocinnamic acid	Vaginal - C-section	all	68.5	0.6245	1
4-OH-PPA	Vaginal - C-section	all	31.5	0.6245	1
3,4-Dihydroxybenzoic acid	Vaginal - C-section	all	31.9	0.6254	1
3-Indoleacrylic acid	Vaginal - C-section	all	69	0.6265	1
Ammonia	Vaginal - C-section	all	38.9	0.6417	1
trans-Aconitic acid	Vaginal - C-section	baseline	9.7	0.6648	1
Histamine	Vaginal - C-section	baseline	9.7	0.6648	1
Kynurenine	Vaginal - C-section	6 months	9.7	0.6648	1
Pregnenolone Sulfate	Vaginal - C-section	12 months	9.7	0.6648	1
Neopterin	Vaginal - C-section	12 months	9.7	0.6648	1
IPA	Vaginal - C-section	baseline	91.7	0.6673	1
Orotic acid	Vaginal - C-section	6 months	8.3	0.6673	1
Skatole	Vaginal - C-section	12 months	8.3	0.6673	1
Cadaverine	Vaginal - C-section	12 months	8.3	0.6673	1
Putrescine	Vaginal - C-section	all	2.8	0.6708	1
Neopterin	Vaginal - C-section	all	3.2	0.6762	1
Serotonin	Vaginal - C-section	all	3.2	0.6762	1
2-Deoxyuridine	Vaginal - C-section	all	3.2	0.6762	1
Allantoin	Vaginal - C-section	12 months	11.1	0.6768	1
Pyridoxal	Vaginal - C-section	all	3.7	0.6881	1
Argininosuccinic Acid	Vaginal - C-section	all	17.6	0.6903	1
Isovalerylcarnitine	Vaginal - C-section	baseline	12.5	0.7013	1
Orotic acid	Vaginal - C-section	baseline	12.5	0.7013	1
Homoarginine#	Vaginal - C-section	baseline	12.5	0.7013	1
Acetylcarnitine	Vaginal - C-section	12 months	12.5	0.7013	1
3,4-Dihydroxyphenylacetic acid#	Vaginal - C-section	baseline	86.1	0.7156	1
3-Hydroxyhippurate#	Vaginal - C-section	baseline	13.9	0.7156	1
2-Hydroxyphenylacetic acid	Vaginal - C-section	12 months	13.9	0.7156	1
Pyridoxine	Vaginal - C-section	12 months	13.9	0.7156	1
Isobutyrate	Vaginal - C-section	6 months	84.7	0.7161	1
Paraxanthine#	Vaginal - C-section	12 months	15.3	0.7161	1
Hippuric acid	Vaginal - C-section	baseline	16.7	0.727	1
GDCA	Vaginal - C-section	6 months	83.3	0.727	1
Saccharopine	Vaginal - C-section	12 months	16.7	0.727	1
GDCA	Vaginal - C-section	all	74.1	0.7291	1
Cadaverine	Vaginal - C-section	all	5.6	0.7414	1
Aminoadipic acid	Vaginal - C-section	baseline	18.1	0.7457	1
3-Methylhistidine#	Vaginal - C-section	6 months	81.9	0.7457	1
Dihydroorotic acid	Vaginal - C-section	6 months	79.2	0.7467	1
IPA	Vaginal - C-section	6 months	79.2	0.7467	1
GHCA	Vaginal - C-section	12 months	79.2	0.7467	1
Hexanoylcarnitine	Vaginal - C-section	baseline	22.2	0.7571	1
Urea	Vaginal - C-section	all	45.8	0.7606	1
3-Methylcytidine	Vaginal - C-section	all	52.3	0.7613	1
3oxoDCA	Vaginal - C-section	all	45.4	0.7614	1
Lactate	Vaginal - C-section	all	52.8	0.7614	1
Dihydroorotic acid	Vaginal - C-section	baseline	75	0.7624	1
Phenylethylamine	Vaginal - C-section	6 months	25	0.7624	1
Tiglylcarnitine	Vaginal - C-section	baseline	23.6	0.764	1
GDCA	Vaginal - C-section	baseline	73.6	0.7671	1
5-Hydroxylysine	Vaginal - C-section	baseline	29.2	0.7752	1
MDCA	Vaginal - C-section	12 months	30.6	0.7758	1
Isovalerate	Vaginal - C-section	baseline	27.8	0.7773	1
3,4-Dihydroxyphenylacetic acid#	Vaginal - C-section	6 months	65.3	0.7833	1
Paraxanthine#	Vaginal - C-section	all	7.9	0.7852	1
2-Octenoylcarnitine	Vaginal - C-section	baseline	36.1	0.7855	1
Ammonia	Vaginal - C-section	baseline	66.7	0.786	1
Decanoylcarnitine	Vaginal - C-section	all	8.8	0.789	1
Valerate	Vaginal - C-section	all	91.2	0.789	1
Glutathione	Vaginal - C-section	12 months	59.7	0.789	1
Theobromine	Vaginal - C-section	12 months	38.9	0.7899	1
Homocarnosine	Vaginal - C-section	6 months	62.5	0.7922	1
TMAO	Vaginal - C-section	6 months	37.5	0.7922	1
3-Hydroxybenzoic acid	Vaginal - C-section	baseline	41.7	0.7926	1
N2,N2-Dimethylguanosine	Vaginal - C-section	6 months	50	0.7929	1
12ketoCDCA	Vaginal - C-section	baseline	56.9	0.7959	1
Isovalerylcarnitine	Vaginal - C-section	12 months	47.2	0.7977	1
Caffeine	Vaginal - C-section	all	11.1	0.8144	1
Xylitol	Vaginal - C-section	all	13.9	0.8268	1
Propionylcarnitine	Vaginal - C-section	all	15.7	0.8361	1
Isocitrate	Vaginal - C-section	all	19	0.8473	1
Tryptamine	Vaginal - C-section	all	23.6	0.8582	1
Isovalerylcarnitine	Vaginal - C-section	all	25	0.861	1
MDCA	Vaginal - C-section	all	26.9	0.864	1
Glutathione	Vaginal - C-section	all	37	0.8753	1
Quinaldic acid	Vaginal - C-section	all	59.7	0.8771	1
3,4-Dihydroxyphenylacetic acid#	Vaginal - C-section	all	57.4	0.8793	1
4-Guanidinobutyric acid	Vaginal - C-section	all	6	1	1
Ethanolamine	Vaginal - C-section	all	6	1	1
IAA	Vaginal - C-section	all	1.9	1	1
N2,N2-Dimethylguanosine	Vaginal - C-section	all	50	1	1
Neu5Ac	Vaginal - C-section	all	0.5	1	1
N-Acetyltryptophan	Vaginal - C-section	all	3.2	1	1
Xanthurenic acid	Vaginal - C-section	all	0.5	1	1
1-Methylurate	Vaginal - C-section	all	0.5	1	1
2-Deoxyinosine	Vaginal - C-section	all	1.9	1	1
4-Hydroxybenzoic acid	Vaginal - C-section	all	1.9	1	1
Homocarnosine	Vaginal - C-section	all	56.5	1	1
Ketoglutaric acid	Vaginal - C-section	all	0.5	1	1
PAA	Vaginal - C-section	all	29.2	1	1
Taurine	Vaginal - C-section	all	0.5	1	1
EDCA	Vaginal - C-section	all	0.5	1	1
UCA	Vaginal - C-section	all	0.5	1	1
5-Aminolevulinic acid#	Vaginal - C-section	all	0.9	1	1
5-Aminovaleric acid	Vaginal - C-section	all	13.9	1	1
9-Hexadecenoylcarnitine	Vaginal - C-section	all	0.9	1	1
Creatine#	Vaginal - C-section	all	1.4	1	1
gamma-Glutamylalanine	Vaginal - C-section	all	5.1	1	1
IPA	Vaginal - C-section	all	68.5	1	1
Kynurenine	Vaginal - C-section	all	13.4	1	1
Homoarginine#	Vaginal - C-section	all	6.9	1	1
Theobromine	Vaginal - C-section	all	19.9	1	1
Thymine	Vaginal - C-section	all	4.2	1	1
Tyramine	Vaginal - C-section	all	0.9	1	1
1,3-Dimethylurate#	Vaginal - C-section	all	4.6	1	1
4-OH-PLA#	Vaginal - C-section	all	0.9	1	1
3-Methylhistidine#	Vaginal - C-section	all	70.4	1	1
Aminoadipic acid	Vaginal - C-section	all	9.7	1	1
Citrulline	Vaginal - C-section	all	1.4	1	1
Inosine	Vaginal - C-section	all	5.6	1	1
Pseudouridine	Vaginal - C-section	all	0.9	1	1
12ketoLCA	Vaginal - C-section	all	85.2	1	1
3oxoCA	Vaginal - C-section	all	0.9	1	1
GCA	Vaginal - C-section	all	1.4	1	1
THDCA	Vaginal - C-section	all	89.8	1	1
Propionate	Vaginal - C-section	all	8.8	1	1
Butyrate	Vaginal - C-section	all	26.9	1	1
12ketoLCA	Vaginal - C-section	baseline	91.7	1	1
Tryptamine	Vaginal - C-section	baseline	36.1	1	1
Pyridoxine	Vaginal - C-section	baseline	36.1	1	1
GUDCA	Vaginal - C-section	baseline	26.4	1	1
Serotonin	Vaginal - C-section	baseline	8.3	1	1
GHCA	Vaginal - C-section	baseline	52.8	1	1
3-Methylhistidine#	Vaginal - C-section	baseline	93.1	1	1
3-Indoleacrylic acid	Vaginal - C-section	baseline	87.5	1	1
Isobutyrate	Vaginal - C-section	baseline	75	1	1
Valerylcarnitine	Vaginal - C-section	baseline	44.4	1	1
Homocarnosine	Vaginal - C-section	baseline	81.9	1	1
3-Methylcytidine	Vaginal - C-section	baseline	81.9	1	1
3oxoDCA	Vaginal - C-section	baseline	31.9	1	1
Octanoylcarnitine	Vaginal - C-section	baseline	19.4	1	1
MDCA	Vaginal - C-section	baseline	34.7	1	1
cis-Aconitic acid	Vaginal - C-section	baseline	4.2	1	1
Argininosuccinic Acid	Vaginal - C-section	baseline	15.3	1	1
Xylitol	Vaginal - C-section	baseline	9.7	1	1
5-Aminovaleric acid	Vaginal - C-section	baseline	27.8	1	1
Indoxyl sulfuric acid	Vaginal - C-section	baseline	11.1	1	1
Saccharopine	Vaginal - C-section	baseline	13.9	1	1
Galactitol#	Vaginal - C-section	baseline	9.7	1	1
Acetylcarnitine	Vaginal - C-section	baseline	5.6	1	1
Decanoylcarnitine	Vaginal - C-section	baseline	1.4	1	1
Ornithine	Vaginal - C-section	baseline	6.9	1	1
Skatole	Vaginal - C-section	baseline	12.5	1	1
bMCA	Vaginal - C-section	baseline	12.5	1	1
Guanosine#	Vaginal - C-section	baseline	2.8	1	1
Cadaverine	Vaginal - C-section	baseline	5.6	1	1
gamma-Glutamylalanine	Vaginal - C-section	baseline	5.6	1	1
Agmatine	Vaginal - C-section	baseline	4.2	1	1
Mead acid	Vaginal - C-section	baseline	2.8	1	1
2-Deoxyuridine	Vaginal - C-section	baseline	2.8	1	1
Putrescine	Vaginal - C-section	baseline	1.4	1	1
2-Deoxyinosine	Vaginal - C-section	baseline	2.8	1	1
3-Methyl-2-Oxovalerate	Vaginal - C-section	baseline	4.2	1	1
4-Hydroxybenzoic acid	Vaginal - C-section	baseline	5.6	1	1
Carnosine	Vaginal - C-section	baseline	1.4	1	1
4-OH-PLA#	Vaginal - C-section	baseline	2.8	1	1
Pseudouridine	Vaginal - C-section	baseline	1.4	1	1
Methylxanthine isomers	Vaginal - C-section	baseline	1.4	1	1
5-Aminolevulinic acid#	Vaginal - C-section	baseline	1.4	1	1
Tyramine	Vaginal - C-section	baseline	2.8	1	1
Ketoglutaric acid	Vaginal - C-section	baseline	1.4	1	1
Neu5Ac	Vaginal - C-section	baseline	1.4	1	1
2-Hydroxyphenylacetic acid	Vaginal - C-section	6 months	38.9	1	1
4-OH-PPA	Vaginal - C-section	6 months	33.3	1	1
Xylitol	Vaginal - C-section	6 months	8.3	1	1
Valerate	Vaginal - C-section	6 months	95.8	1	1
3-Indoleacrylic acid	Vaginal - C-section	6 months	80.6	1	1
3-Methylcytidine	Vaginal - C-section	6 months	65.3	1	1
TUDCA	Vaginal - C-section	6 months	45.8	1	1
MDCA	Vaginal - C-section	6 months	15.3	1	1
trans-Aconitic acid	Vaginal - C-section	6 months	23.6	1	1
Ascorbate	Vaginal - C-section	6 months	23.6	1	1
Isocitrate	Vaginal - C-section	6 months	19.4	1	1
5-Methylcytidine	Vaginal - C-section	6 months	18.1	1	1
5-Methyluridine	Vaginal - C-section	6 months	16.7	1	1
Propionylcarnitine	Vaginal - C-section	6 months	9.7	1	1
5-Aminovaleric acid	Vaginal - C-section	6 months	13.9	1	1
Allantoin	Vaginal - C-section	6 months	5.6	1	1
Caffeine	Vaginal - C-section	6 months	1.4	1	1
Aminoadipic acid	Vaginal - C-section	6 months	9.7	1	1
Decanoylcarnitine	Vaginal - C-section	6 months	6.9	1	1
Paraxanthine#	Vaginal - C-section	6 months	2.8	1	1
Homoarginine#	Vaginal - C-section	6 months	4.2	1	1
THCA	Vaginal - C-section	6 months	5.6	1	1
Creatinine	Vaginal - C-section	6 months	6.9	1	1
Ethanolamine	Vaginal - C-section	6 months	4.2	1	1
Guanidineacetic acid	Vaginal - C-section	6 months	1.4	1	1
Pregnenolone Sulfate	Vaginal - C-section	6 months	2.8	1	1
Thymine	Vaginal - C-section	6 months	5.6	1	1
Agmatine	Vaginal - C-section	6 months	1.4	1	1
Mead acid	Vaginal - C-section	6 months	2.8	1	1
N-Acetyltryptophan	Vaginal - C-section	6 months	2.8	1	1
Serotonin	Vaginal - C-section	6 months	1.4	1	1
Glutamine	Vaginal - C-section	6 months	2.8	1	1
2-Deoxyinosine	Vaginal - C-section	6 months	1.4	1	1
Citrulline	Vaginal - C-section	6 months	1.4	1	1
Carnosine	Vaginal - C-section	6 months	1.4	1	1
GCA	Vaginal - C-section	6 months	1.4	1	1
5-Aminolevulinic acid#	Vaginal - C-section	6 months	1.4	1	1
3oxoCA	Vaginal - C-section	6 months	1.4	1	1
DCA	Vaginal - C-section	6 months	1.4	1	1
EDCA	Vaginal - C-section	6 months	1.4	1	1
3-Methylhistidine#	Vaginal - C-section	12 months	36.1	1	1
TUDCA	Vaginal - C-section	12 months	8.3	1	1
cis-Aconitic acid	Vaginal - C-section	12 months	26.4	1	1
Kynurenine	Vaginal - C-section	12 months	8.3	1	1
Ornithine	Vaginal - C-section	12 months	8.3	1	1
Valerate	Vaginal - C-section	12 months	84.7	1	1
12ketoLCA	Vaginal - C-section	12 months	79.2	1	1
Homocarnosine	Vaginal - C-section	12 months	25	1	1
N2,N2-Dimethylguanosine	Vaginal - C-section	12 months	65.3	1	1
Ammonia	Vaginal - C-section	12 months	15.3	1	1
12ketoCDCA	Vaginal - C-section	12 months	12.5	1	1
4-OH-PPA	Vaginal - C-section	12 months	2.8	1	1
3-Hydroxyhippurate#	Vaginal - C-section	12 months	55.6	1	1
PAA	Vaginal - C-section	12 months	1.4	1	1
3-Hydroxybenzoic acid	Vaginal - C-section	12 months	1.4	1	1
Argininosuccinic Acid	Vaginal - C-section	12 months	19.4	1	1
5-Methylcytidine	Vaginal - C-section	12 months	12.5	1	1
5-Methyluridine	Vaginal - C-section	12 months	15.3	1	1
Caffeine	Vaginal - C-section	12 months	30.6	1	1
Aminoadipic acid	Vaginal - C-section	12 months	1.4	1	1
Galactitol#	Vaginal - C-section	12 months	11.1	1	1
Propionate	Vaginal - C-section	12 months	1.4	1	1
Histamine	Vaginal - C-section	12 months	6.9	1	1
Guanidineacetic acid	Vaginal - C-section	12 months	1.4	1	1
Inosine	Vaginal - C-section	12 months	4.2	1	1
gamma-Glutamylalanine	Vaginal - C-section	12 months	9.7	1	1
1,3-Dimethylurate#	Vaginal - C-section	12 months	11.1	1	1
Putrescine	Vaginal - C-section	12 months	4.2	1	1
Carnosine	Vaginal - C-section	12 months	1.4	1	1
Creatine#	Vaginal - C-section	12 months	4.2	1	1
Pseudouridine	Vaginal - C-section	12 months	1.4	1	1
9-Hexadecenoylcarnitine	Vaginal - C-section	12 months	2.8	1	1
3oxoCA	Vaginal - C-section	12 months	1.4	1	1
1-Methylurate	Vaginal - C-section	12 months	1.4	1	1
Taurine	Vaginal - C-section	12 months	1.4	1	1
Xanthurenic acid	Vaginal - C-section	12 months	1.4	1	1
UCA	Vaginal - C-section	12 months	1.4	1	1
cis-Aconitic acid	Breastfed - Not-breastfed	12 months	26.4	0.74708	1
Isobutyrate	Breastfed - Not-breastfed	12 months	45.8	0.771967	1
Hexanoylcarnitine	Breastfed - Not-breastfed	12 months	45.8	0.771967	1
3-Indoleacrylic acid	Breastfed - Not-breastfed	12 months	38.9	1	1
isoLCA	Breastfed - Not-breastfed	12 months	9.7	1	1
THDCA	Breastfed - Not-breastfed	12 months	98.6	1	1
GHCA	Breastfed - Not-breastfed	12 months	79.2	1	1
Ammonia	Breastfed - Not-breastfed	12 months	15.3	1	1
4-OH-PPA	Breastfed - Not-breastfed	12 months	2.8	1	1
3-Hydroxyhippurate#	Breastfed - Not-breastfed	12 months	55.6	1	1
Octanoylcarnitine	Breastfed - Not-breastfed	12 months	54.2	1	1
PAA	Breastfed - Not-breastfed	12 months	1.4	1	1
Glycolate	Breastfed - Not-breastfed	12 months	2.8	1	1
Butyrylcarnitine#	Breastfed - Not-breastfed	12 months	48.6	1	1
Isovalerylcarnitine	Breastfed - Not-breastfed	12 months	47.2	1	1
Ascorbate	Breastfed - Not-breastfed	12 months	2.8	1	1
3-Hydroxybenzoic acid	Breastfed - Not-breastfed	12 months	1.4	1	1
Pyridoxine	Breastfed - Not-breastfed	12 months	13.9	1	1
Isocitrate	Breastfed - Not-breastfed	12 months	15.3	1	1
5-Methylcytidine	Breastfed - Not-breastfed	12 months	12.5	1	1
Xylitol	Breastfed - Not-breastfed	12 months	23.6	1	1
Acetylcarnitine	Breastfed - Not-breastfed	12 months	12.5	1	1
Propionate	Breastfed - Not-breastfed	12 months	1.4	1	1
THCA	Breastfed - Not-breastfed	12 months	5.6	1	1
Creatinine	Breastfed - Not-breastfed	12 months	11.1	1	1
Thymine	Breastfed - Not-breastfed	12 months	2.8	1	1
2-Deoxyuridine	Breastfed - Not-breastfed	12 months	4.2	1	1
Pyruvate	Breastfed - Not-breastfed	12 months	1.4	1	1
2-Deoxyinosine	Breastfed - Not-breastfed	12 months	1.4	1	1
Pseudouridine	Breastfed - Not-breastfed	12 months	1.4	1	1
Propionylcarnitine	Complementary-fed - Not Complementary-fed	6 months	9.7	0.665453	1
Aminoadipic acid	Complementary-fed - Not Complementary-fed	6 months	9.7	0.665453	1
Ornithine	Complementary-fed - Not Complementary-fed	6 months	11.1	0.6706	1
3-Methylhistidine#	Complementary-fed - Not Complementary-fed	6 months	81.9	0.719507	1
Isocitrate	Complementary-fed - Not Complementary-fed	6 months	19.4	0.727718	1
3-Hydroxybenzoic acid	Complementary-fed - Not Complementary-fed	6 months	20.8	0.741802	1
Tiglylcarnitine	Complementary-fed - Not Complementary-fed	6 months	26.4	0.759488	1
Valerylcarnitine	Complementary-fed - Not Complementary-fed	6 months	58.3	0.779082	1
Urea	Complementary-fed - Not Complementary-fed	6 months	41.7	0.779082	1
3oxoDCA	Complementary-fed - Not Complementary-fed	6 months	44.4	0.787891	1
GUDCA	Complementary-fed - Not Complementary-fed	6 months	12.5	1	1
Saccharopine	Complementary-fed - Not Complementary-fed	6 months	6.9	1	1
Caffeine	Complementary-fed - Not Complementary-fed	6 months	1.4	1	1
Galactitol#	Complementary-fed - Not Complementary-fed	6 months	8.3	1	1
Guanosine#	Complementary-fed - Not Complementary-fed	6 months	5.6	1	1
Orotic acid	Complementary-fed - Not Complementary-fed	6 months	8.3	1	1
THCA	Complementary-fed - Not Complementary-fed	6 months	5.6	1	1
4-Guanidinobutyric acid	Complementary-fed - Not Complementary-fed	6 months	1.4	1	1
Guanidineacetic acid	Complementary-fed - Not Complementary-fed	6 months	1.4	1	1
Cytosine	Complementary-fed - Not Complementary-fed	6 months	8.3	1	1
Thymine	Complementary-fed - Not Complementary-fed	6 months	5.6	1	1
Agmatine	Complementary-fed - Not Complementary-fed	6 months	1.4	1	1
Serotonin	Complementary-fed - Not Complementary-fed	6 months	1.4	1	1
Citrulline	Complementary-fed - Not Complementary-fed	6 months	1.4	1	1
Carnosine	Complementary-fed - Not Complementary-fed	6 months	1.4	1	1
GCA	Complementary-fed - Not Complementary-fed	6 months	1.4	1	1
DCA	Complementary-fed - Not Complementary-fed	6 months	1.4	1	1
Valerate	Complementary-fed - Not Complementary-fed	6 months	95.8	1	1
THDCA	Complementary-fed - Not Complementary-fed	6 months	97.2	1	1
12ketoLCA	Complementary-fed - Not Complementary-fed	6 months	84.7	1	1
2-Octenoylcarnitine	Complementary-fed - Not Complementary-fed	6 months	23.6	1	1
3-Hydroxyhippurate#	Complementary-fed - Not Complementary-fed	6 months	23.6	1	1
Hexanoylcarnitine	Complementary-fed - Not Complementary-fed	6 months	20.8	1	1
Isovalerylcarnitine	Complementary-fed - Not Complementary-fed	6 months	15.3	1	1
Argininosuccinic Acid	Complementary-fed - Not Complementary-fed	6 months	18.1	1	1
5-Aminovaleric acid	Complementary-fed - Not Complementary-fed	6 months	13.9	1	1
Kynurenine	Complementary-fed - Not Complementary-fed	6 months	9.7	1	1
Vanillactic acid	Complementary-fed - Not Complementary-fed	6 months	4.2	1	1
Homoarginine#	Complementary-fed - Not Complementary-fed	6 months	4.2	1	1
Cadaverine	Complementary-fed - Not Complementary-fed	6 months	2.8	1	1
1,3-Dimethylurate#	Complementary-fed - Not Complementary-fed	6 months	2.8	1	1
Pregnenolone Sulfate	Complementary-fed - Not Complementary-fed	6 months	2.8	1	1
N2-Gamma-Glutamylglutamine	Complementary-fed - Not Complementary-fed	6 months	4.2	1	1
Mead acid	Complementary-fed - Not Complementary-fed	6 months	2.8	1	1
2-Deoxyuridine	Complementary-fed - Not Complementary-fed	6 months	2.8	1	1
Pyruvate	Complementary-fed - Not Complementary-fed	6 months	4.2	1	1

## Sheet: Table S4
Table S4. Assessment of missingness between the different visits using Fisher’s exact test. The “#” in the metabolite names indicates that the metabolite has coeluted with another target metabolite. Information on that and all abbreviations can be found in Table S2
Metabolite	Missingness (%)				Punadjusted	Padjusted (Q)
	whole dataset	baseline	6 months	12 months
Valerate	91.2	93.1	95.8	84.7	0.0658872	0.111786
THDCA	89.8	73.6	97.2	98.6	2.7156e-07	1.17159e-06
12ketoLCA	85.2	91.7	84.7	79.2	0.113366	0.172912
Dihydroorotic acid	77.8	75	79.2	79.2	0.857078	1
GDCA	74.1	73.6	83.3	65.3	0.0498823	0.087584
GHCA	70.8	52.8	80.6	79.2	0.000313032	0.000891845
3-Methylhistidine#	70.4	93.1	81.9	36.1	1.53628e-14	2.57754e-13
3-Indoleacrylic acid	69	87.5	80.6	38.9	9.72993e-11	9.7948e-10
Hydrocinnamic acid	68.5	87.5	73.6	44.4	8.85299e-08	4.37319e-07
IPA	68.5	91.7	79.2	34.7	6.99304e-14	9.59953e-13
Isobutyrate	68.5	75	84.7	45.8	1.52632e-06	5.4875e-06
Valerylcarnitine	64.4	44.4	58.3	90.3	4.98062e-09	3.13364e-08
Syringic acid	62.5	100	70.8	16.7	3.79561e-29	5.73138e-27
Quinaldic acid	59.7	76.4	75	27.8	1.25868e-10	1.18787e-09
3,4-Dihydroxyphenylacetic acid#	57.4	86.1	65.3	20.8	9.73117e-16	2.09915e-14
Homocarnosine	56.5	81.9	62.5	25	8.19508e-12	8.83897e-11
Tartaric acid	55.6	66.7	63.9	36.1	0.000288926	0.000838997
2,5-Furandicarboxylic acid	52.8	75	56.9	26.4	1.61578e-08	9.75933e-08
7.12oxoLCA	52.8	61.1	47.2	50	0.208657	0.305895
Lactate	52.8	44.4	34.7	79.2	7.7017e-08	4.0102e-07
3-Methylcytidine	52.3	81.9	65.3	9.7	1.61143e-20	8.11089e-19
N2,N2-Dimethylguanosine	50	34.7	50	65.3	0.00124441	0.0032966
Urea	45.8	11.1	41.7	84.7	1.35071e-19	4.07914e-18
3oxoDCA	45.4	31.9	44.4	59.7	0.00376835	0.00875416
Isovalerate	44.9	27.8	75	31.9	1.58605e-09	1.08861e-08
4-Aminobenzoic Acid	44.4	68.1	55.6	9.7	6.18163e-14	9.33426e-13
Total BSCFA	43.5	25	73.6	31.9	1.1972e-09	9.01436e-09
2-Octenoylcarnitine	40.3	36.1	23.6	61.1	1.81878e-05	5.72159e-05
Ammonia	38.9	66.7	34.7	15.3	8.40072e-10	6.67636e-09
Tiglylcarnitine	38.4	23.6	26.4	65.3	9.2677e-08	4.37319e-07
2-Hydroxyphenylacetic acid	37.5	59.7	38.9	13.9	4.14799e-08	2.3198e-07
12ketoCDCA	37.5	56.9	43.1	12.5	3.71427e-08	2.15713e-07
Glutathione	37	30.6	20.8	59.7	3.45391e-06	1.15898e-05
TLCA_3S	36.6	30.6	37.5	41.7	0.394274	0.526862
5,6-Dihydrouracil	36.1	70.8	30.6	6.9	8.4368e-16	2.09915e-14
TUDCA	32.4	43.1	45.8	8.3	9.1241e-08	4.37319e-07
3,4-Dihydroxybenzoic acid	31.9	70.8	25	0	2.19365e-22	1.65621e-20
4-OH-PPA	31.5	58.3	33.3	2.8	9.503e-14	1.19579e-12
3-Hydroxyhippurate#	31	13.9	23.6	55.6	1.40632e-07	6.43498e-07
Octanoylcarnitine	31	19.4	19.4	54.2	2.45481e-06	8.42446e-06
5-Hydroxylysine	30.6	29.2	38.9	23.6	0.14132	0.211281
isoLCA	30.6	50	31.9	9.7	3.88418e-07	1.6292e-06
Ferulic acid	30.1	65.3	25	0	9.44132e-20	3.5641e-18
Hexanoylcarnitine	29.6	22.2	20.8	45.8	0.00160403	0.0040368
PAA	29.2	58.3	27.8	1.4	5.69812e-15	1.07552e-13
Glycolate	27.8	56.9	23.6	2.8	1.53446e-13	1.78234e-12
TMAO	27.8	40.3	37.5	5.6	1.71204e-07	7.60346e-07
MDCA	26.9	34.7	15.3	30.6	0.0176024	0.0349732
Butyrate	26.9	36.1	38.9	5.6	4.25851e-07	1.73793e-06
Phenylethylamine	26.4	41.7	25	12.5	0.000342728	0.000958368
Butyrylcarnitine#	25.9	13.9	15.3	48.6	1.20635e-06	4.67073e-06
Isovalerylcarnitine	25	12.5	15.3	47.2	1.23781e-06	4.67274e-06
Tryptamine	23.6	36.1	34.7	0	1.72472e-10	1.44685e-09
isoUDCA	23.6	34.7	31.9	4.2	1.41814e-06	5.22291e-06
trans-Aconitic acid	22.7	9.7	23.6	34.7	0.00129777	0.00337867
Ascorbate	22.2	40.3	23.6	2.8	4.93015e-08	2.65876e-07
3-Hydroxybenzoic acid	21.3	41.7	20.8	1.4	2.38246e-09	1.56414e-08
Pyridoxine	21.3	36.1	13.9	13.9	0.00134088	0.00343175
Theobromine	19.9	9.7	11.1	38.9	1.15473e-05	3.70987e-05
Isocitrate	19	22.2	19.4	15.3	0.597352	0.770942
cis-Aconitic acid	18.1	4.2	23.6	26.4	0.000241133	0.000713942
Argininosuccinic Acid	17.6	15.3	18.1	19.4	0.85572	1
5-Methylcytidine	17.1	20.8	18.1	12.5	0.449963	0.590822
5-Methyluridine	17.1	19.4	16.7	15.3	0.853142	1
Propionylcarnitine	15.7	22.2	9.7	15.3	0.135246	0.204221
4-Pyridoxic acid	14.4	36.1	6.9	0	1.64186e-10	1.44685e-09
Xylitol	13.9	9.7	8.3	23.6	0.0192958	0.0368818
5-Aminovaleric acid	13.9	27.8	13.9	0	5.98638e-07	2.3788e-06
Allantoin	13.4	23.6	5.6	11.1	0.0059533	0.0130282
Indoxyl sulfuric acid	13.4	11.1	5.6	23.6	0.0059533	0.0130282
Kynurenine	13.4	22.2	9.7	8.3	0.0411825	0.0731595
GUDCA	13	26.4	12.5	0	1.70162e-06	5.97547e-06
Saccharopine	12.5	13.9	6.9	16.7	0.183475	0.271614
Caffeine	11.1	1.4	1.4	30.6	1.25365e-09	9.01436e-09
Hippuric acid	10.2	16.7	4.2	9.7	0.0518804	0.0900452
Aminoadipic acid	9.7	18.1	9.7	1.4	0.0017963	0.00437486
Galactitol#	9.7	9.7	8.3	11.1	0.957754	1
Vanillactic acid	9.7	6.9	4.2	18.1	0.0189602	0.036705
Acetylcarnitine	9.3	5.6	9.7	12.5	0.391636	0.526862
Decanoylcarnitine	8.8	1.4	6.9	18.1	0.00196689	0.00471428
Ornithine	8.8	6.9	11.1	8.3	0.758272	0.938517
Propionate	8.8	11.1	13.9	1.4	0.0112103	0.0232167
Indoxyl Glucoside	8.3	11.1	0	13.9	0.00170049	0.00420942
Skatole	7.9	12.5	2.8	8.3	0.108602	0.167335
Paraxanthine#	7.9	5.6	2.8	15.3	0.0198938	0.0375495
bMCA	7.9	12.5	11.1	0	0.00267393	0.00630881
Guanosine#	7.4	2.8	5.6	13.9	0.0527181	0.0904595
Histamine	7.4	9.7	5.6	6.9	0.724836	0.912085
Orotic acid	6.9	12.5	8.3	0	0.00509128	0.0114744
Homoarginine#	6.9	12.5	4.2	4.2	0.1072	0.167335
THCA	6.9	9.7	5.6	5.6	0.664192	0.842798
4-Guanidinobutyric acid	6	16.7	1.4	0	2.76691e-05	8.5266e-05
Creatinine	6	0	6.9	11.1	0.00975265	0.0207416
Ethanolamine	6	6.9	4.2	6.9	0.820541	0.991213
Guanidineacetic acid	6	15.3	1.4	1.4	0.000404764	0.00111126
Inosine	5.6	5.6	6.9	4.2	0.930977	1
Cadaverine	5.6	5.6	2.8	8.3	0.403634	0.534638
4-Hydroxycinnamic acid	5.1	15.3	0	0	9.81843e-06	3.22301e-05
Cytosine	5.1	6.9	8.3	0	0.0317958	0.0592737
gamma-Glutamylalanine	5.1	5.6	0	9.7	0.0175925	0.0349732
1,3-Dimethylurate#	4.6	0	2.8	11.1	0.00450074	0.0102972
Pregnenolone Sulfate	4.2	0	2.8	9.7	0.0117614	0.0239997
Lauroylcarnitine	4.2	0	0	12.5	0.000107188	0.000323709
Thymine	4.2	4.2	5.6	2.8	0.910948	1
Pyridoxal	3.7	6.9	4.2	0	0.101916	0.167276
Agmatine	3.7	4.2	1.4	5.6	0.539765	0.702626
N2-Gamma-Glutamylglutamine	3.7	6.9	4.2	0	0.101916	0.167276
N-Acetyl-Tyrosine	3.7	9.7	0	1.4	0.00652241	0.0140698
Mead acid	3.7	2.8	2.8	5.6	0.735389	0.917716
2-Deoxyuridine	3.2	2.8	2.8	4.2	1	1
N-Acetyltryptophan	3.2	6.9	2.8	0	0.0726131	0.121829
Neopterin	3.2	0	0	9.7	0.00112012	0.00302032
Serotonin	3.2	8.3	1.4	0	0.0182274	0.0357446
Putrescine	2.8	1.4	2.8	4.2	0.873027	1
Glutamine	2.3	4.2	2.8	0	0.37464	0.509645
4-OH-PAA#	2.3	6.9	0	0	0.011224	0.0232167
Pyruvate	2.3	1.4	4.2	1.4	0.622658	0.796791
2-Deoxyinosine	1.9	2.8	1.4	1.4	1	1
3-Methyl-2-Oxovalerate	1.9	4.2	0	1.4	0.327103	0.453319
4-Hydroxybenzoic acid	1.9	5.6	0	0	0.0349924	0.062903
IAA	1.9	4.2	1.4	0	0.327103	0.453319
Myristoylcarnitine	1.9	0	0	5.6	0.0349924	0.062903
GCDCA	1.9	5.6	0	0	0.0349924	0.062903
Citrulline	1.4	2.8	1.4	0	0.774658	0.943333
Isethionic acid	1.4	0	0	4.2	0.10802	0.167335
PAGln	1.4	0	0	4.2	0.10802	0.167335
5-Hydroxytryptophan	1.4	4.2	0	0	0.10802	0.167335
Carnosine	1.4	1.4	1.4	1.4	1	1
Creatine#	1.4	0	0	4.2	0.10802	0.167335
GCA	1.4	2.8	1.4	0	0.774658	0.943333
4-OH-PLA#	0.9	2.8	0	0	0.330233	0.453319
Glycine	0.9	2.8	0	0	0.330233	0.453319
Pseudouridine	0.9	1.4	0	1.4	1	1
Methylxanthine isomers	0.9	1.4	1.4	0	1	1
5-Aminolevulinic acid#	0.9	1.4	1.4	0	1	1
9-Hexadecenoylcarnitine	0.9	0	0	2.8	0.330233	0.453319
Cytidine	0.9	2.8	0	0	0.330233	0.453319
Tyramine	0.9	2.8	0	0	0.330233	0.453319
3oxoCA	0.9	0	1.4	1.4	1	1
DCA	0.9	1.4	1.4	0	1	1
1-Methylurate	0.5	0	0	1.4	1	1
PLA#	0.5	1.4	0	0	1	1
GABA#	0.5	1.4	0	0	1	1
ILA	0.5	1.4	0	0	1	1
Ketoglutaric acid	0.5	1.4	0	0	1	1
Taurine	0.5	0	0	1.4	1	1
Neu5Ac	0.5	1.4	0	0	1	1
Uracil	0.5	1.4	0	0	1	1
Xanthurenic acid	0.5	0	0	1.4	1	1
EDCA	0.5	0	1.4	0	1	1
UCA	0.5	0	0	1.4	1	1
2-Hydroxybutyric acid	0	0	0	0	NA	NA
3-Hydroxybutyric acid	0	0	0	0	NA	NA
5-Oxoproline	0	0	0	0	NA	NA
Aspartate	0	0	0	0	NA	NA
Citrate	0	0	0	0	NA	NA
Gluconate	0	0	0	0	NA	NA
Histidine	0	0	0	0	NA	NA
Lysine	0	0	0	0	NA	NA
Malate	0	0	0	0	NA	NA
Pantothenic acid	0	0	0	0	NA	NA
Serine	0	0	0	0	NA	NA
Thymidine	0	0	0	0	NA	NA
Tryptophan	0	0	0	0	NA	NA
Uric acid	0	0	0	0	NA	NA
Uridine	0	0	0	0	NA	NA
3-Methylglutaric acid	0	0	0	0	NA	NA
Adenine	0	0	0	0	NA	NA
Adenosine#	0	0	0	0	NA	NA
Alanine#	0	0	0	0	NA	NA
Arginine	0	0	0	0	NA	NA
Betaine	0	0	0	0	NA	NA
Carnitine	0	0	0	0	NA	NA
Choline	0	0	0	0	NA	NA
Deoxycarnitine	0	0	0	0	NA	NA
Glycylproline	0	0	0	0	NA	NA
Guanine	0	0	0	0	NA	NA
Hypoxanthine	0	0	0	0	NA	NA
Isoleucine	0	0	0	0	NA	NA
Kynurenic acid	0	0	0	0	NA	NA
Leucine	0	0	0	0	NA	NA
Methionine	0	0	0	0	NA	NA
Methionine.sulfoxide	0	0	0	0	NA	NA
N6,N6,N6-Trimethyl-lysine	0	0	0	0	NA	NA
Alpha-N-Acetylarginine	0	0	0	0	NA	NA
N-Acetylglutamine	0	0	0	0	NA	NA
N-Acetylputrescine	0	0	0	0	NA	NA
Nicotinic acid	0	0	0	0	NA	NA
Glutamate#	0	0	0	0	NA	NA
Palmitoylcarnitine	0	0	0	0	NA	NA
Phenylalanine	0	0	0	0	NA	NA
Pipecolic acid	0	0	0	0	NA	NA
Proline	0	0	0	0	NA	NA
Riboflavin	0	0	0	0	NA	NA
Symmetric dimethylarginine#	0	0	0	0	NA	NA
Threonine#	0	0	0	0	NA	NA
Trimethylamine	0	0	0	0	NA	NA
Tyrosine	0	0	0	0	NA	NA
Urocanic acid	0	0	0	0	NA	NA
Valine	0	0	0	0	NA	NA
Xanthine	0	0	0	0	NA	NA
3oxoCDCA	0	0	0	0	NA	NA
7ketoDCA	0	0	0	0	NA	NA
7ketoLCA	0	0	0	0	NA	NA
CA	0	0	0	0	NA	NA
CDCA	0	0	0	0	NA	NA
Palmitic acid	0	0	0	0	NA	NA
OA	0	0	0	0	NA	NA
LA	0	0	0	0	NA	NA
ALA#	0	0	0	0	NA	NA
DGLA#	0	0	0	0	NA	NA
AA	0	0	0	0	NA	NA
EPA	0	0	0	0	NA	NA
DPA	0	0	0	0	NA	NA
DHA	0	0	0	0	NA	NA
HCA	0	0	0	0	NA	NA
LCA	0	0	0	0	NA	NA
TCA	0	0	0	0	NA	NA
TCDCA	0	0	0	0	NA	NA
UDCA	0	0	0	0	NA	NA
alloCA	0	0	0	0	NA	NA
Acetate	0	0	0	0	NA	NA
Total SCFA	0	0	0	0	NA	NA

## Sheet: Table S5
Table S5. Assessment of association between categorical clinical variables and allergy status, delivery mode, and feeding practices using Fisher’s exact test. Only significant associations are displayed (P < 0.05)
Clinical variable	Groups	Punadjusted
dermatitis and eczema by 12 months	Allergic - Non allergic	2.8458e-12
dermatitis and eczema by 6 months	Allergic - Non allergic	1.68302e-09
mineral supplements by 12 months	Vaginal - C-section	0.00470942
ear infections by 12 months	Allergic - Non allergic	0.00540818
ophthalmological and otological preparations by 6 months	Vaginal - C-section	0.0113509
upper respiratory tract signs and symptoms by 12 months	Vaginal - C-section	0.0153765
country	Allergic - Non allergic	0.0178522
otologicals by 12 months	Allergic - Non allergic	0.0191147
emollients and protectives by 6 months	Allergic - Non allergic	0.0191147
emollients and protectives by 12 months	Allergic - Non allergic	0.0191147
ophthalmological and otological preparations by 12 months	Vaginal - C-section	0.0365318
pets at home	Vaginal - C-section	0.0408503
pets at home	breastfed - non breastfed at 12 months	0.0192213
general signs and symptoms (unclassified cause) by 12 months	breastfed - non breastfed at 12 months	0.0214942
non site specific injuries (unclassified cause) by 12 months	breastfed - non breastfed at 12 months	0.0356025
antihemorrhagics by 6 months	breastfed - non breastfed at 12 months	0.0402112
antihemorrhagics 12 months	breastfed - non breastfed at 12 months	0.0402112
nasal preparations by 6 months	breastfed - non breastfed at 12 months	0.0570976
mother's alcohol consumption prepregnancy	complementary-fed - not-complementary-fed at 6 months	0.00417006
analgesics by 6 months	complementary-fed - not-complementary-fed at 6 months	0.0101736
pets at home	complementary-fed - not-complementary-fed at 6 months	0.0157356
daycare	complementary-fed - not-complementary-fed at 6 months	0.0386668
mother's alcohol consumption during lactation	complementary-fed - not-complementary-fed at 6 months	0.0490993
rashes, eruptions and exanthems (unclassified cause) by 6 months	formula fed - not formula fed at 6 months	0.000164099
rashes, eruptions and exanthems (unclassified cause) by 12 months	formula fed - not formula fed at 6 months	0.000164099
country	formula fed - not formula fed at 6 months	0.00478854
analgesics by 12 months	formula fed - not formula fed at 6 months	0.0120565
dyspeptic signs and symptoms by 6 months	formula fed - not formula fed at 6 months	0.0234742
dyspeptic signs and symptoms by 12 months	formula fed - not formula fed at 6 months	0.0234742
analgesics by 6 months	formula fed - not formula fed at 6 months	0.0391261
antiinflammatory and antirheumatic products by 12 months	formula fed - not formula fed at 6 months	0.039547
rashes, eruptions and exanthems (unclassified cause) by 6 months	formula fed - not formula fed at 12 months	0.0334162
rashes, eruptions and exanthems (unclassified cause) by 12 months	formula fed - not formula fed at 12 months	0.0334162
antihistamines for systemic use by 12 months	formula fed - not formula fed at 12 months	0.0382607
ophthalmological and otological preparations by 12 months	formula fed - not formula fed at 12 months	0.0495789

## Sheet: Table S6
Table S6. Assessment of association between numeric clinical variables and allergy status, delivery mode, and feeding practices using Mann–Whitney U test. Only significant associations are displayed (P < 0.05)
Clinical variable	Groups	Punadjusted
gestational age	Vaginal - C-section	0.00278692
maternal pre-pregnancy BMI	Vaginal - C-section	0.0448737
birth length	breastfed - non breastfed at 12 months	0.00743987
birth head circumference	breastfed - non breastfed at 12 months	0.0226136
number of vaccines by 6 months	complementary-fed - not-complementary-fed at 6 months	0.0310185
number of vaccines by 12 months	complementary-fed - not-complementary-fed at 6 months	0.0353694

## Sheet: Table S7
Table S7. Additional clinical characteristics. Numeric variables are presented as median [range]; categorical variables are presented as numbers of participants.
Variable	Whole cohort	Not Allergic	Allergic	Caesarean	Vaginal
Country (Belgium, Czech Republic, United Kingdom, Hungary, Slovakia)	1/36/1/14/20	1/15/0/2/2	0/21/1/12/18	0/8/0/5/7	1/28/1/9/13
Gestational age (weeks)	39.3 [37.6-41.9]	39.2 [37.6-41.7]	39.3 [37.6-41.9]	38.8 [37.6-40.9]	39.6 [37.6-41.9]
Birth head circumference (cm)	34.5 [32-39]	34.0 [33-38]	35.0 [32-39]	35.0 [33-39]	34.0 [32-38]
Birth weight (kg)	3.4 [2.6-4.2]	3.4 [2.9-4.2]	3.4 [2.6-4]	3.4 [2.9-4]	[2.6-4.2]
Birth length (cm)	50 [47-58]	50 [47-54]	50 [47-58]	50 [47-53]	50 [47-58]
Mother's BMI pre-pregnancy	23.3 [18.4-40]	22.2 [18.4-35]	23.9 [18.6-40]	24.6 [19.9-40]	22.8 [18.4-35]
Dermatitis and eczema (yes / no), 6 months	22 / 50	5 / 47	17 / 3	7 / 13	15 / 37
Dermatitis and eczema (yes / no), 12 months	27 / 45	7 / 45	20 / 0	8 / 12	19 / 33
Emollients and protectives (yes / no), 6 months	5 / 67	1 / 51	4 / 16	2 / 18	3 / 49
Emollients and protectives (yes / no), 12 months	5 / 67	1 / 51	4 / 16	2 / 18	3 / 49
Ear infections (yes / no), 6 months	4 / 68	1 / 51	3 / 17	1 / 19	3 / 49
Ear infections (yes / no), 12 months	6 / 66	1 / 51	5 / 15	2 / 0	4 / 0
Otologicals (yes / no), 6 months	2 / 70	0 / 52	2 / 18	1 / 19	1 / 51
Otologicals (yes / no), 12 months	3 / 69	0 / 52	3 / 17	2 / 18	1 / 51
Upper respiratory track signs and symptoms (yes / no), 6 months	4 / 68	2 / 50	2 / 18	3 / 17	1 / 51
Upper respiratory track signs and symptoms (yes / no), 12 months	7 / 65	4 / 48	3 / 17	5 / 15	2 / 50
Ophthalmological and otological preparations (yes / no), 6 months	9 / 63	6 / 46	3 / 17	6 / 14	3 / 49
Ophthalmological and otological preparations (yes / no), 12 months	13 / 59	9 / 43	4 / 16	7 / 13	6 / 46
Minerals (yes / no), 6 months	2 / 70	1 / 51	1 / 19	2 / 18	0 / 52
Minerals (yes / no), 12 months	4 / 68	3 / 49	1 / 19	4 / 16	0 / 52
pets (yes / no)	21 / 51	16 / 36	5 / 15	2 / 18	19 / 33

## Sheet: Table S8
Table S8. Results of the LMM analysis examining the effect of age, breastfeeding, complementary feeding, and formula feeding. Estimates represent the fixed effect coefficients for age with Punadjusted and Padjusted (Q) indicating the statistical significance of the effects prior and post Benjamini-Hochberg multiple testing correction. A random intercept for was included to account for participant…
Metabolite	Model	Coefficient	Estimate	Punadjusted	Padjusted (Q)
alloCA	6 months - 12 months	age	-0.00145072	0.0568291	0.0969086
Cytidine	6 months - 12 months	age	0.00151278	0.057985	0.0978497
1-Methylurate	6 months - 12 months	age	-0.0017739	0.0614176	0.102574
Acetate	6 months - 12 months	age	0.00159933	0.0654528	0.108197
Tryptophan	6 months - 12 months	age	0.001533	0.0693023	0.113404
CDCA	6 months - 12 months	age	0.00148048	0.0760638	0.122114
Theobromine	6 months - 12 months	age	-0.00181943	0.0761327	0.122114
Valine	6 months - 12 months	age	0.00131327	0.0883739	0.14028
cis-Aconitic acid	6 months - 12 months	age	-0.00164587	0.0895553	0.14028
GABA#	6 months - 12 months	age	0.00164305	0.0900561	0.14028
Proline	6 months - 12 months	age	-0.00152182	0.0934715	0.143511
N-Acetyl-Tyrosine	6 months - 12 months	age	0.00123253	0.0939019	0.143511
ALA#	6 months - 12 months	age	0.00142045	0.0983463	0.148898
Adenosine#	6 months - 12 months	age	0.00131313	0.109093	0.163639
N-Acetylglutamine	6 months - 12 months	age	-0.00128134	0.116623	0.171027
Kynurenic acid	6 months - 12 months	age	-0.00125427	0.117152	0.171027
Xanthine	6 months - 12 months	age	0.00110844	0.117185	0.171027
Tyramine	6 months - 12 months	age	-0.00122389	0.1607	0.232442
Palmitic acid	6 months - 12 months	age	-0.00112645	0.169134	0.242475
LA	6 months - 12 months	age	0.00118959	0.178476	0.253624
Mead acid	6 months - 12 months	age	0.00124478	0.181862	0.256188
Creatine#	6 months - 12 months	age	-0.00133747	0.186346	0.260242
Histidine	6 months - 12 months	age	-0.00125456	0.197507	0.273471
2-Deoxyuridine	6 months - 12 months	age	0.00122072	0.209032	0.286976
Histamine	6 months - 12 months	age	0.0011476	0.21921	0.29842
Thymine	6 months - 12 months	age	0.00110578	0.225476	0.304393
Cadaverine	6 months - 12 months	age	-0.00118231	0.261892	0.350633
Alanine#	6 months - 12 months	age	-0.000887137	0.278175	0.366974
Isethionic acid	6 months - 12 months	age	0.00117876	0.278628	0.366974
4-Hydroxycinnamic acid	6 months - 12 months	age	0.000839706	0.281539	0.367818
Guanine	6 months - 12 months	age	0.000723066	0.302125	0.391554
2-Deoxyinosine	6 months - 12 months	age	0.000900572	0.312619	0.401938
Vanillactic acid	6 months - 12 months	age	-0.000959546	0.316902	0.404237
Glutamate#	6 months - 12 months	age	0.000910246	0.350999	0.444234
Ethanolamine	6 months - 12 months	age	-0.000805245	0.359979	0.452067
7ketoDCA	6 months - 12 months	age	-0.000758719	0.375488	0.467916
Gluconate	6 months - 12 months	age	0.000699873	0.386761	0.478285
Inosine	6 months - 12 months	age	0.000804012	0.392775	0.482042
Creatinine	6 months - 12 months	age	0.000966543	0.402485	0.490245
Symmetric dimethylarginine#	6 months - 12 months	age	0.000723123	0.417093	0.504247
3oxoCA	6 months - 12 months	age	0.000731768	0.431109	0.51733
Cytosine	6 months - 12 months	age	0.000656084	0.436846	0.52036
Adenine	6 months - 12 months	age	-0.000641368	0.443766	0.524745
Threonine#	6 months - 12 months	age	-0.000580252	0.477322	0.560334
3-Methyl-2-Oxovalerate	6 months - 12 months	age	0.00063111	0.510748	0.59526
TCA	6 months - 12 months	age	0.000535629	0.521106	0.602994
Glycine	6 months - 12 months	age	0.000541539	0.524896	0.603072
Thymidine	6 months - 12 months	age	0.000542957	0.531175	0.605989
DPA	6 months - 12 months	age	-0.000440447	0.597863	0.6773
Ornithine	6 months - 12 months	age	0.000443914	0.634421	0.710825
PLA#	6 months - 12 months	age	0.000323573	0.643406	0.710825
5-Hydroxytryptophan	6 months - 12 months	age	0.00034151	0.644984	0.710825
TCDCA	6 months - 12 months	age	0.000393042	0.645008	0.710825
Trimethylamine	6 months - 12 months	age	-0.000475608	0.651166	0.712763
Indoxyl Glucoside	6 months - 12 months	age	-0.000310838	0.661554	0.71774
Propionylcarnitine	6 months - 12 months	age	0.000394391	0.664574	0.71774
Allantoin	6 months - 12 months	age	-0.000404865	0.675257	0.724448
Putrescine	6 months - 12 months	age	0.000318201	0.701288	0.747426
Ketoglutaric acid	6 months - 12 months	age	-0.000352205	0.726485	0.769219
N-Acetyltryptophan	6 months - 12 months	age	-0.000241604	0.770705	0.810741
Neopterin	6 months - 12 months	age	-0.000257926	0.776506	0.811574
Arginine	6 months - 12 months	age	-0.000240363	0.802475	0.833339
Hypoxanthine	6 months - 12 months	age	0.000110347	0.807975	0.833707
Isocitrate	6 months - 12 months	age	0.000213881	0.817134	0.837821
Paraxanthine#	6 months - 12 months	age	-0.000170346	0.826137	0.841724
Urocanic acid	6 months - 12 months	age	-0.000174918	0.862735	0.871246
Guanosine#	6 months - 12 months	age	-0.000162959	0.865868	0.871246
CA	6 months - 12 months	age	-0.0001053	0.899466	0.899466
Kynurenic acid	6 months - 12 months	breastfeeding	-1.60936	1.2737e-08	2.0634e-06
Paraxanthine#	6 months - 12 months	breastfeeding	-1.42563	1.17503e-06	9.51775e-05
1,3-Dimethylurate#	6 months - 12 months	breastfeeding	-1.0636	0.000101959	0.0055058
Xanthurenic acid	6 months - 12 months	breastfeeding	-1.00286	0.000266437	0.0107907
Gluconate	6 months - 12 months	breastfeeding	-0.913434	0.000945265	0.024164
4-Hydroxycinnamic acid	6 months - 12 months	breastfeeding	-0.837832	0.00110004	0.024164
Indoxyl Glucoside	6 months - 12 months	breastfeeding	-0.810635	0.00111922	0.024164
Argininosuccinic Acid	6 months - 12 months	breastfeeding	-1.0969	0.00132234	0.024164
gamma-Glutamylalanine	6 months - 12 months	breastfeeding	-0.761705	0.00134244	0.024164
Betaine	6 months - 12 months	breastfeeding	-1.03612	0.0017791	0.0288214
EDCA	6 months - 12 months	breastfeeding	0.757473	0.00247073	0.0363871
Alanine#	6 months - 12 months	breastfeeding	-0.81598	0.00344521	0.0465103
Caffeine	6 months - 12 months	breastfeeding	-0.66401	0.00452428	0.0563795
Palmitoylcarnitine	6 months - 12 months	breastfeeding	-0.81818	0.00506293	0.0585853
Myristoylcarnitine	6 months - 12 months	breastfeeding	-0.833284	0.00655228	0.0707646
N6,N6,N6-Trimethyl-lysine	6 months - 12 months	breastfeeding	-0.770075	0.00773457	0.0783125
Vanillactic acid	6 months - 12 months	breastfeeding	-0.852596	0.00844017	0.0804299
ILA	6 months - 12 months	breastfeeding	-0.686954	0.0156986	0.141287
Tyramine	6 months - 12 months	breastfeeding	-0.694221	0.0174902	0.14214
1-Methylurate	6 months - 12 months	breastfeeding	-0.727829	0.0183761	0.14214
Citrate	6 months - 12 months	breastfeeding	-0.66779	0.0185968	0.14214
Saccharopine	6 months - 12 months	breastfeeding	-0.665888	0.0193029	0.14214
Carnosine	6 months - 12 months	breastfeeding	-0.69321	0.0207461	0.146124
9-Hexadecenoylcarnitine	6 months - 12 months	breastfeeding	-0.698623	0.0239337	0.161552
Putrescine	6 months - 12 months	breastfeeding	-0.635049	0.0282485	0.18305
N-Acetylputrescine	6 months - 12 months	breastfeeding	-0.522529	0.0445594	0.270403
PAGln	6 months - 12 months	breastfeeding	-0.655964	0.0466945	0.270403
4-OH-PLA#	6 months - 12 months	breastfeeding	-0.561178	0.0470619	0.270403
Neu5Ac	6 months - 12 months	breastfeeding	-0.527431	0.0484055	0.270403
Skatole	6 months - 12 months	breastfeeding	-0.580987	0.0527069	0.279928
N-Acetyltryptophan	6 months - 12 months	breastfeeding	-0.539474	0.0535666	0.279928
GCA	6 months - 12 months	breastfeeding	0.557552	0.0554811	0.280792
Total SCFA	6 months - 12 months	breastfeeding	0.483065	0.0571984	0.280792
Tryptophan	6 months - 12 months	breastfeeding	-0.5129	0.0653035	0.311152
Ketoglutaric acid	6 months - 12 months	breastfeeding	-0.597924	0.0680705	0.314297
Aspartate	6 months - 12 months	breastfeeding	-0.52654	0.0698439	0.314297
Kynurenine	6 months - 12 months	breastfeeding	-0.496545	0.0736289	0.322375
Pyridoxal	6 months - 12 months	breastfeeding	0.502959	0.0795046	0.335726
Lauroylcarnitine	6 months - 12 months	breastfeeding	-0.538684	0.0808762	0.335726
Histamine	6 months - 12 months	breastfeeding	-0.552156	0.0828954	0.335726
Cytosine	6 months - 12 months	breastfeeding	-0.494052	0.0870296	0.343873
Uridine	6 months - 12 months	breastfeeding	0.534013	0.0920594	0.355086
Glycine	6 months - 12 months	breastfeeding	-0.49046	0.100075	0.377026
Proline	6 months - 12 months	breastfeeding	-0.475238	0.110323	0.406189
GCDCA	6 months - 12 months	breastfeeding	0.453705	0.11371	0.409357
Ethanolamine	6 months - 12 months	breastfeeding	-0.475013	0.11971	0.421589
5-Oxoproline	6 months - 12 months	breastfeeding	-0.414653	0.13374	0.447658
Acetate	6 months - 12 months	breastfeeding	0.42307	0.135108	0.447658
OA	6 months - 12 months	breastfeeding	0.335063	0.137192	0.447658
Ornithine	6 months - 12 months	breastfeeding	-0.47933	0.138166	0.447658
Allantoin	6 months - 12 months	breastfeeding	-0.481938	0.14471	0.449375
Glutamate#	6 months - 12 months	breastfeeding	-0.460863	0.145406	0.449375
TCA	6 months - 12 months	breastfeeding	0.392116	0.147851	0.449375
Theobromine	6 months - 12 months	breastfeeding	-0.47214	0.154117	0.449375
Pyruvate	6 months - 12 months	breastfeeding	-0.403843	0.156956	0.449375
Taurine	6 months - 12 months	breastfeeding	-0.404711	0.157836	0.449375
N-Acetylglutamine	6 months - 12 months	breastfeeding	-0.380324	0.158113	0.449375
DPA	6 months - 12 months	breastfeeding	-0.396664	0.165502	0.462263
Adenine	6 months - 12 months	breastfeeding	-0.380458	0.181192	0.497512
7ketoDCA	6 months - 12 months	breastfeeding	-0.37977	0.186326	0.503079
Methylxanthine isomers	6 months - 12 months	breastfeeding	-0.319208	0.1932	0.513089
Indoxyl sulfuric acid	6 months - 12 months	breastfeeding	0.396753	0.207126	0.5412
Mead acid	6 months - 12 months	breastfeeding	-0.369246	0.229143	0.586326
3oxoCA	6 months - 12 months	breastfeeding	-0.375329	0.235225	0.586326
Valine	6 months - 12 months	breastfeeding	-0.30641	0.240597	0.586326
Serine	6 months - 12 months	breastfeeding	-0.357909	0.241585	0.586326
Propionate	6 months - 12 months	breastfeeding	0.287247	0.242493	0.586326
3-Methyl-2-Oxovalerate	6 months - 12 months	breastfeeding	-0.357846	0.249926	0.595412
UCA	6 months - 12 months	breastfeeding	-0.344284	0.262011	0.603358
ALA#	6 months - 12 months	breastfeeding	0.308953	0.26528	0.603358
4-Pyridoxic acid	6 months - 12 months	breastfeeding	0.205585	0.275091	0.603358
HCA	6 months - 12 months	breastfeeding	-0.327059	0.275197	0.603358
Acetylcarnitine	6 months - 12 months	breastfeeding	0.349931	0.275346	0.603358
5-Aminolevulinic acid#	6 months - 12 months	breastfeeding	-0.31352	0.276751	0.603358
Thymine	6 months - 12 months	breastfeeding	0.321564	0.279332	0.603358
Choline	6 months - 12 months	breastfeeding	-0.2966	0.286212	0.607027
Creatine#	6 months - 12 months	breastfeeding	-0.360141	0.288525	0.607027
cis-Aconitic acid	6 months - 12 months	breastfeeding	-0.34549	0.298008	0.614525
3oxoCDCA	6 months - 12 months	breastfeeding	-0.294271	0.301286	0.614525
2-Hydroxybutyric acid	6 months - 12 months	breastfeeding	0.321145	0.30433	0.614525
GUDCA	6 months - 12 months	breastfeeding	0.258261	0.307263	0.614525
Threonine#	6 months - 12 months	breastfeeding	-0.277391	0.320784	0.624343
Cadaverine	6 months - 12 months	breastfeeding	-0.331341	0.330959	0.624343
Isocitrate	6 months - 12 months	breastfeeding	-0.295438	0.3332	0.624343
Glycylproline	6 months - 12 months	breastfeeding	-0.279774	0.336795	0.624343
Inosine	6 months - 12 months	breastfeeding	0.291653	0.338281	0.624343
N2-Gamma-Glutamylglutamine	6 months - 12 months	breastfeeding	0.218113	0.350975	0.624343
Glutamine	6 months - 12 months	breastfeeding	-0.284015	0.351022	0.624343
2-Deoxyinosine	6 months - 12 months	breastfeeding	0.268837	0.35147	0.624343
CDCA	6 months - 12 months	breastfeeding	0.249924	0.352745	0.624343
TCDCA	6 months - 12 months	breastfeeding	0.256028	0.354277	0.624343
Agmatine	6 months - 12 months	breastfeeding	-0.265646	0.354565	0.624343
4-Hydroxybenzoic acid	6 months - 12 months	breastfeeding	0.193113	0.35934	0.62589
Phenylalanine	6 months - 12 months	breastfeeding	-0.249212	0.363725	0.62589
Leucine	6 months - 12 months	breastfeeding	-0.24908	0.367034	0.62589
Hippuric acid	6 months - 12 months	breastfeeding	-0.26862	0.38474	0.644228
Thymidine	6 months - 12 months	breastfeeding	0.241722	0.394341	0.644228
Nicotinic acid	6 months - 12 months	breastfeeding	0.208936	0.394682	0.644228
Isoleucine	6 months - 12 months	breastfeeding	-0.228221	0.400279	0.644228
Palmitic acid	6 months - 12 months	breastfeeding	-0.242818	0.400365	0.644228
GABA#	6 months - 12 months	breastfeeding	-0.261783	0.402093	0.644228
Histidine	6 months - 12 months	breastfeeding	-0.271088	0.405625	0.644228
7ketoLCA	6 months - 12 months	breastfeeding	-0.225719	0.425385	0.669052
DGLA#	6 months - 12 months	breastfeeding	-0.216202	0.432439	0.673607
Orotic acid	6 months - 12 months	breastfeeding	0.20728	0.455968	0.703493
Symmetric dimethylarginine#	6 months - 12 months	breastfeeding	-0.209743	0.466905	0.710819
CA	6 months - 12 months	breastfeeding	-0.20842	0.469491	0.710819
Pregnenolone Sulfate	6 months - 12 months	breastfeeding	-0.169498	0.490687	0.72315
bMCA	6 months - 12 months	breastfeeding	0.186172	0.49098	0.72315
5-Methyluridine	6 months - 12 months	breastfeeding	0.216182	0.491028	0.72315
Citrulline	6 months - 12 months	breastfeeding	0.18975	0.520344	0.754731
Xylitol	6 months - 12 months	breastfeeding	-0.201152	0.533341	0.754731
Galactitol#	6 months - 12 months	breastfeeding	-0.186437	0.534751	0.754731
PLA#	6 months - 12 months	breastfeeding	-0.151314	0.538655	0.754731
Pseudouridine	6 months - 12 months	breastfeeding	0.180944	0.539006	0.754731
4-OH-PAA#	6 months - 12 months	breastfeeding	-0.161847	0.541702	0.754731
IAA	6 months - 12 months	breastfeeding	-0.180546	0.54868	0.754731
Lysine	6 months - 12 months	breastfeeding	-0.172489	0.560741	0.754731
Serotonin	6 months - 12 months	breastfeeding	-0.144318	0.561067	0.754731
Cytidine	6 months - 12 months	breastfeeding	0.149198	0.561098	0.754731
Propionylcarnitine	6 months - 12 months	breastfeeding	0.169969	0.563719	0.754731
2-Deoxyuridine	6 months - 12 months	breastfeeding	0.178466	0.569466	0.756176
LA	6 months - 12 months	breastfeeding	0.154457	0.588277	0.774803
Creatinine	6 months - 12 months	breastfeeding	-0.199348	0.598173	0.781484
Guanine	6 months - 12 months	breastfeeding	-0.119736	0.615139	0.79722
Guanidineacetic acid	6 months - 12 months	breastfeeding	-0.125415	0.621541	0.799124
Arginine	6 months - 12 months	breastfeeding	-0.147095	0.636266	0.803273
Urocanic acid	6 months - 12 months	breastfeeding	-0.153608	0.639043	0.803273
UDCA	6 months - 12 months	breastfeeding	-0.118267	0.639644	0.803273
5-Aminovaleric acid	6 months - 12 months	breastfeeding	-0.117122	0.650699	0.810871
EPA	6 months - 12 months	breastfeeding	0.0982339	0.6864	0.842473
Pipecolic acid	6 months - 12 months	breastfeeding	0.101423	0.688733	0.842473
Isethionic acid	6 months - 12 months	breastfeeding	-0.142188	0.693091	0.842473
DHA	6 months - 12 months	breastfeeding	-0.0937299	0.69686	0.842473
Xanthine	6 months - 12 months	breastfeeding	0.0835295	0.717888	0.848001
Riboflavin	6 months - 12 months	breastfeeding	0.114656	0.719643	0.848001
Uracil	6 months - 12 months	breastfeeding	0.0889669	0.720853	0.848001
Neopterin	6 months - 12 months	breastfeeding	-0.106885	0.72514	0.848001
Methionine	6 months - 12 months	breastfeeding	-0.0884401	0.727606	0.848001
4-Guanidinobutyric acid	6 months - 12 months	breastfeeding	0.070451	0.738252	0.854263
Decanoylcarnitine	6 months - 12 months	breastfeeding	-0.0939646	0.763831	0.871799
Carnitine	6 months - 12 months	breastfeeding	0.085742	0.771231	0.871799
Malate	6 months - 12 months	breastfeeding	-0.0726465	0.777247	0.871799
Hypoxanthine	6 months - 12 months	breastfeeding	0.0435796	0.780268	0.871799
Homoarginine#	6 months - 12 months	breastfeeding	0.0746858	0.784149	0.871799
AA	6 months - 12 months	breastfeeding	-0.0628337	0.788169	0.871799
Guanosine#	6 months - 12 months	breastfeeding	0.0823753	0.792099	0.871799
5-Hydroxytryptophan	6 months - 12 months	breastfeeding	-0.0609257	0.801048	0.871799
THCA	6 months - 12 months	breastfeeding	-0.0588598	0.80184	0.871799
Uric acid	6 months - 12 months	breastfeeding	-0.0715179	0.81189	0.874697
Aminoadipic acid	6 months - 12 months	breastfeeding	0.0686398	0.815304	0.874697
Adenosine#	6 months - 12 months	breastfeeding	-0.0470533	0.864369	0.921235
Pantothenic acid	6 months - 12 months	breastfeeding	0.0477071	0.87299	0.924342
Methionine.sulfoxide	6 months - 12 months	breastfeeding	-0.041287	0.887729	0.933844
Deoxycarnitine	6 months - 12 months	breastfeeding	0.0236002	0.911576	0.948285
Trimethylamine	6 months - 12 months	breastfeeding	-0.0371066	0.913163	0.948285
5-Methylcytidine	6 months - 12 months	breastfeeding	0.0297433	0.921321	0.950507
alloCA	6 months - 12 months	breastfeeding	0.0223715	0.930146	0.950507
N-Acetyl-Tyrosine	6 months - 12 months	breastfeeding	-0.0207597	0.932905	0.950507
Alpha-N-Acetylarginine	6 months - 12 months	breastfeeding	-0.0207738	0.946044	0.95787
5-Aminolevulinic acid#	6 months - 12 months	complementary feeding	0.947268	0.000146006	0.00591325
Uric acid	6 months - 12 months	complementary feeding	-0.913501	0.000433129	0.0140334
Gluconate	6 months - 12 months	complementary feeding	0.752397	0.00125817	0.0339706
IAA	6 months - 12 months	complementary feeding	0.807884	0.00179507	0.0415431
2-Deoxyinosine	6 months - 12 months	complementary feeding	0.759137	0.00216301	0.0438009
N6,N6,N6-Trimethyl-lysine	6 months - 12 months	complementary feeding	0.71845	0.00339435	0.0610983
EDCA	6 months - 12 months	complementary feeding	0.553218	0.00862065	0.139654
5-Hydroxytryptophan	6 months - 12 months	complementary feeding	0.534666	0.00970141	0.142875
UDCA	6 months - 12 months	complementary feeding	0.548487	0.0111785	0.15091
Methylxanthine isomers	6 months - 12 months	complementary feeding	0.513897	0.0140832	0.167183
Citrate	6 months - 12 months	complementary feeding	-0.580931	0.0154865	0.167183
Pyruvate	6 months - 12 months	complementary feeding	-0.583824	0.0162095	0.167183
AA	6 months - 12 months	complementary feeding	-0.478458	0.0165119	0.167183
Agmatine	6 months - 12 months	complementary feeding	-0.569593	0.0198163	0.178873
N-Acetyltryptophan	6 months - 12 months	complementary feeding	0.551798	0.0198748	0.178873
OA	6 months - 12 months	complementary feeding	-0.440613	0.0215181	0.183264
3oxoCDCA	6 months - 12 months	complementary feeding	0.552556	0.0226252	0.183264
DHA	6 months - 12 months	complementary feeding	-0.455585	0.026261	0.202585
1-Methylurate	6 months - 12 months	complementary feeding	-0.568884	0.0289051	0.206735
Tryptophan	6 months - 12 months	complementary feeding	0.512366	0.0297297	0.206735
Total SCFA	6 months - 12 months	complementary feeding	0.462651	0.0314818	0.206735
4-Hydroxybenzoic acid	6 months - 12 months	complementary feeding	0.382933	0.0327323	0.206735
Inosine	6 months - 12 months	complementary feeding	0.551589	0.0331797	0.206735
bMCA	6 months - 12 months	complementary feeding	0.485761	0.0347812	0.208687
Pipecolic acid	6 months - 12 months	complementary feeding	0.444583	0.0393208	0.227499
Lysine	6 months - 12 months	complementary feeding	0.514422	0.0415161	0.231918
Thymine	6 months - 12 months	complementary feeding	0.502694	0.046407	0.242986
2-Deoxyuridine	6 months - 12 months	complementary feeding	0.531084	0.0464972	0.242986
3oxoCA	6 months - 12 months	complementary feeding	0.517332	0.0540014	0.269127
Thymidine	6 months - 12 months	complementary feeding	0.462242	0.0551587	0.269127
Guanosine#	6 months - 12 months	complementary feeding	0.50479	0.0574393	0.269127
Palmitic acid	6 months - 12 months	complementary feeding	-0.464103	0.0589671	0.269127
Pseudouridine	6 months - 12 months	complementary feeding	0.471231	0.0598059	0.269127
Glycylproline	6 months - 12 months	complementary feeding	0.459286	0.0631382	0.276443
Kynurenine	6 months - 12 months	complementary feeding	0.431797	0.0656153	0.279728
Adenosine#	6 months - 12 months	complementary feeding	0.42727	0.0682223	0.283385
Choline	6 months - 12 months	complementary feeding	-0.418633	0.0762598	0.308852
5-Methylcytidine	6 months - 12 months	complementary feeding	0.449967	0.0791333	0.310029
Paraxanthine#	6 months - 12 months	complementary feeding	0.413798	0.0815567	0.310029
Putrescine	6 months - 12 months	complementary feeding	0.423947	0.0822916	0.310029
Neu5Ac	6 months - 12 months	complementary feeding	-0.385519	0.0871796	0.32098
Acetylcarnitine	6 months - 12 months	complementary feeding	-0.435071	0.109241	0.389254
EPA	6 months - 12 months	complementary feeding	-0.327429	0.112898	0.389254
4-Guanidinobutyric acid	6 months - 12 months	complementary feeding	0.281844	0.115049	0.389254
cis-Aconitic acid	6 months - 12 months	complementary feeding	-0.44328	0.115335	0.389254
Methionine.sulfoxide	6 months - 12 months	complementary feeding	0.376212	0.12934	0.408895
Aspartate	6 months - 12 months	complementary feeding	-0.371705	0.129635	0.408895
Homoarginine#	6 months - 12 months	complementary feeding	0.349003	0.131215	0.408895
Pantothenic acid	6 months - 12 months	complementary feeding	0.382079	0.13125	0.408895
5-Aminovaleric acid	6 months - 12 months	complementary feeding	0.326034	0.137537	0.414541
CA	6 months - 12 months	complementary feeding	-0.35978	0.141116	0.414541
Symmetric dimethylarginine#	6 months - 12 months	complementary feeding	0.357687	0.143051	0.414541
Histamine	6 months - 12 months	complementary feeding	0.392391	0.144307	0.414541
Saccharopine	6 months - 12 months	complementary feeding	0.347104	0.146743	0.414541
Serotonin	6 months - 12 months	complementary feeding	0.304501	0.148416	0.414541
GUDCA	6 months - 12 months	complementary feeding	0.304475	0.15527	0.421487
alloCA	6 months - 12 months	complementary feeding	-0.307143	0.156106	0.421487
N-Acetylputrescine	6 months - 12 months	complementary feeding	0.303484	0.165922	0.440644
Xylitol	6 months - 12 months	complementary feeding	-0.361498	0.186174	0.486454
3-Hydroxybutyric acid	6 months - 12 months	complementary feeding	-0.340305	0.193396	0.497305
TCA	6 months - 12 months	complementary feeding	-0.289109	0.206116	0.521732
UCA	6 months - 12 months	complementary feeding	0.316603	0.222752	0.548056
Galactitol#	6 months - 12 months	complementary feeding	-0.307023	0.227328	0.548056
7ketoLCA	6 months - 12 months	complementary feeding	0.286922	0.230987	0.548056
LA	6 months - 12 months	complementary feeding	-0.287877	0.233254	0.548056
Betaine	6 months - 12 months	complementary feeding	0.328828	0.233431	0.548056
Acetate	6 months - 12 months	complementary feeding	0.2782	0.244096	0.550291
Decanoylcarnitine	6 months - 12 months	complementary feeding	-0.307623	0.2453	0.550291
Uracil	6 months - 12 months	complementary feeding	0.24453	0.24637	0.550291
Hypoxanthine	6 months - 12 months	complementary feeding	0.152994	0.247971	0.550291
Mead acid	6 months - 12 months	complementary feeding	-0.296666	0.252745	0.553308
4-Pyridoxic acid	6 months - 12 months	complementary feeding	0.178176	0.2633	0.568728
Urocanic acid	6 months - 12 months	complementary feeding	0.306652	0.268509	0.572348
Carnitine	6 months - 12 months	complementary feeding	-0.272321	0.275228	0.579051
Methionine	6 months - 12 months	complementary feeding	0.225685	0.293534	0.609648
Isocitrate	6 months - 12 months	complementary feeding	-0.262124	0.309672	0.635023
Phenylalanine	6 months - 12 months	complementary feeding	0.232466	0.31604	0.639981
Alanine#	6 months - 12 months	complementary feeding	0.227361	0.328171	0.648453
Histidine	6 months - 12 months	complementary feeding	0.269527	0.328229	0.648453
CDCA	6 months - 12 months	complementary feeding	-0.214552	0.344972	0.673318
Caffeine	6 months - 12 months	complementary feeding	0.180853	0.353403	0.68137
Adenine	6 months - 12 months	complementary feeding	-0.219468	0.360759	0.68137
Uridine	6 months - 12 months	complementary feeding	0.243401	0.361715	0.68137
Isethionic acid	6 months - 12 months	complementary feeding	0.255161	0.402471	0.749428
Nicotinic acid	6 months - 12 months	complementary feeding	0.171698	0.40761	0.750373
Indoxyl Glucoside	6 months - 12 months	complementary feeding	0.164658	0.425038	0.75906
GCA	6 months - 12 months	complementary feeding	-0.194054	0.427589	0.75906
Indoxyl sulfuric acid	6 months - 12 months	complementary feeding	-0.209534	0.429714	0.75906
4-OH-PLA#	6 months - 12 months	complementary feeding	-0.186884	0.431071	0.75906
Tyramine	6 months - 12 months	complementary feeding	0.189214	0.439255	0.765153
Riboflavin	6 months - 12 months	complementary feeding	0.201563	0.455399	0.774687
Guanidineacetic acid	6 months - 12 months	complementary feeding	0.159796	0.456747	0.774687
PLA#	6 months - 12 months	complementary feeding	0.15423	0.459074	0.774687
HCA	6 months - 12 months	complementary feeding	-0.184916	0.465082	0.776735
Cytosine	6 months - 12 months	complementary feeding	-0.173771	0.474553	0.783987
DGLA#	6 months - 12 months	complementary feeding	-0.164301	0.480348	0.783987
Pyridoxal	6 months - 12 months	complementary feeding	0.168923	0.483943	0.783987
Argininosuccinic Acid	6 months - 12 months	complementary feeding	0.194571	0.492415	0.784831
Lauroylcarnitine	6 months - 12 months	complementary feeding	-0.177172	0.494686	0.784831
Xanthurenic acid	6 months - 12 months	complementary feeding	0.153476	0.498998	0.784831
gamma-Glutamylalanine	6 months - 12 months	complementary feeding	-0.127635	0.517235	0.786115
Cadaverine	6 months - 12 months	complementary feeding	0.186058	0.517698	0.786115
9-Hexadecenoylcarnitine	6 months - 12 months	complementary feeding	-0.167085	0.519168	0.786115
7ketoDCA	6 months - 12 months	complementary feeding	-0.156178	0.519224	0.786115
Propionylcarnitine	6 months - 12 months	complementary feeding	0.150659	0.544655	0.816982
Theobromine	6 months - 12 months	complementary feeding	-0.157914	0.571363	0.845599
Arginine	6 months - 12 months	complementary feeding	0.147655	0.574172	0.845599
Vanillactic acid	6 months - 12 months	complementary feeding	0.146208	0.588516	0.856667
Xanthine	6 months - 12 months	complementary feeding	0.104654	0.592264	0.856667
Alpha-N-Acetylarginine	6 months - 12 months	complementary feeding	0.136409	0.599007	0.858753
Guanine	6 months - 12 months	complementary feeding	-0.100769	0.616788	0.876488
Leucine	6 months - 12 months	complementary feeding	0.113534	0.626136	0.878309
TCDCA	6 months - 12 months	complementary feeding	-0.112697	0.628913	0.878309
Isoleucine	6 months - 12 months	complementary feeding	0.108236	0.636643	0.879365
Pregnenolone Sulfate	6 months - 12 months	complementary feeding	0.0967867	0.641666	0.879365
Valine	6 months - 12 months	complementary feeding	0.101202	0.645954	0.879365
5-Oxoproline	6 months - 12 months	complementary feeding	-0.0997479	0.668186	0.879971
1,3-Dimethylurate#	6 months - 12 months	complementary feeding	0.0931912	0.677784	0.879971
Glutamine	6 months - 12 months	complementary feeding	-0.106461	0.678595	0.879971
ALA#	6 months - 12 months	complementary feeding	0.09624	0.680623	0.879971
Cytidine	6 months - 12 months	complementary feeding	0.087175	0.687563	0.879971
3-Methyl-2-Oxovalerate	6 months - 12 months	complementary feeding	-0.105295	0.687958	0.879971
Ornithine	6 months - 12 months	complementary feeding	-0.109276	0.688271	0.879971
Creatinine	6 months - 12 months	complementary feeding	-0.126365	0.692482	0.879971
4-Hydroxycinnamic acid	6 months - 12 months	complementary feeding	-0.0833343	0.695286	0.879971
Tyrosine	6 months - 12 months	complementary feeding	0.0751127	0.710716	0.886857
Creatine#	6 months - 12 months	complementary feeding	-0.10508	0.713603	0.886857
Threonine#	6 months - 12 months	complementary feeding	-0.0845629	0.719961	0.886857
THCA	6 months - 12 months	complementary feeding	-0.0703269	0.722624	0.886857
N-Acetyl-Tyrosine	6 months - 12 months	complementary feeding	0.0707074	0.734511	0.888502
Myristoylcarnitine	6 months - 12 months	complementary feeding	-0.0861023	0.736195	0.888502
Allantoin	6 months - 12 months	complementary feeding	0.0909861	0.743756	0.888502
2-Hydroxybutyric acid	6 months - 12 months	complementary feeding	-0.0854486	0.745903	0.888502
Trimethylamine	6 months - 12 months	complementary feeding	-0.079414	0.782347	0.918846
Aminoadipic acid	6 months - 12 months	complementary feeding	0.0670396	0.787113	0.918846
N-Acetylglutamine	6 months - 12 months	complementary feeding	0.0605346	0.789639	0.918846
Kynurenic acid	6 months - 12 months	complementary feeding	0.0584407	0.795122	0.918846
GCDCA	6 months - 12 months	complementary feeding	0.0608728	0.800773	0.918846
Serine	6 months - 12 months	complementary feeding	0.0634537	0.805408	0.918846
PAGln	6 months - 12 months	complementary feeding	-0.0610411	0.825369	0.935034
DPA	6 months - 12 months	complementary feeding	-0.048608	0.840161	0.938125
ILA	6 months - 12 months	complementary feeding	0.0461305	0.846201	0.938125
5-Methyluridine	6 months - 12 months	complementary feeding	0.0468254	0.859715	0.938125
Taurine	6 months - 12 months	complementary feeding	0.0409859	0.865177	0.938125
Proline	6 months - 12 months	complementary feeding	0.040426	0.871709	0.938125
N2-Gamma-Glutamylglutamine	6 months - 12 months	complementary feeding	0.0316017	0.872759	0.938125
Hippuric acid	6 months - 12 months	complementary feeding	0.041277	0.874308	0.938125
Palmitoylcarnitine	6 months - 12 months	complementary feeding	0.0370208	0.87901	0.938125
Glutamate#	6 months - 12 months	complementary feeding	-0.0401401	0.880216	0.938125
GABA#	6 months - 12 months	complementary feeding	0.0362058	0.890746	0.943143
Citrulline	6 months - 12 months	complementary feeding	-0.029985	0.904259	0.951234
Malate	6 months - 12 months	complementary feeding	0.0204128	0.925048	0.966824
Glycine	6 months - 12 months	complementary feeding	0.0193123	0.938667	0.968831
Neopterin	6 months - 12 months	complementary feeding	-0.019682	0.938929	0.968831
Deoxycarnitine	6 months - 12 months	complementary feeding	0.00903909	0.959841	0.984141
Orotic acid	6 months - 12 months	complementary feeding	0.00957875	0.967435	0.985688
Ketoglutaric acid	6 months - 12 months	complementary feeding	0.00899775	0.973913	0.986087
Ethanolamine	6 months - 12 months	complementary feeding	-0.00347859	0.989202	0.989943
Skatole	6 months - 12 months	complementary feeding	-0.00317305	0.989943	0.989943
Guanosine#	6 months - 12 months	formula feeding	0.648386	0.00647195	0.682482
Taurine	6 months - 12 months	formula feeding	-0.553283	0.012805	0.682482
Xanthurenic acid	6 months - 12 months	formula feeding	-0.507207	0.0133871	0.682482
CDCA	6 months - 12 months	formula feeding	-0.480808	0.0181802	0.682482
Neopterin	6 months - 12 months	formula feeding	-0.539781	0.0210643	0.682482
alloCA	6 months - 12 months	formula feeding	-0.428622	0.029925	0.72271
Creatine#	6 months - 12 months	formula feeding	-0.560431	0.0317519	0.72271
Saccharopine	6 months - 12 months	formula feeding	-0.466548	0.0356894	0.72271
Kynurenic acid	6 months - 12 months	formula feeding	-0.392153	0.0550695	0.900035
Choline	6 months - 12 months	formula feeding	-0.393689	0.0695328	0.900035
Hypoxanthine	6 months - 12 months	formula feeding	-0.219688	0.0708426	0.900035
Urocanic acid	6 months - 12 months	formula feeding	0.443155	0.0729193	0.900035
Propionate	6 months - 12 months	formula feeding	-0.334333	0.0853028	0.900035
Methylxanthine isomers	6 months - 12 months	formula feeding	-0.326469	0.0893951	0.900035
Skatole	6 months - 12 months	formula feeding	-0.385517	0.0912544	0.900035
CA	6 months - 12 months	formula feeding	-0.375836	0.0940344	0.900035
EDCA	6 months - 12 months	formula feeding	-0.310293	0.0991397	0.900035
bMCA	6 months - 12 months	formula feeding	-0.338074	0.10168	0.900035
ILA	6 months - 12 months	formula feeding	-0.348809	0.108777	0.900035
Cadaverine	6 months - 12 months	formula feeding	-0.402755	0.116343	0.900035
Thymine	6 months - 12 months	formula feeding	-0.346746	0.122593	0.900035
5-Methylcytidine	6 months - 12 months	formula feeding	-0.351276	0.136358	0.900035
cis-Aconitic acid	6 months - 12 months	formula feeding	0.379969	0.140291	0.900035
Pipecolic acid	6 months - 12 months	formula feeding	-0.286701	0.142876	0.900035
AA	6 months - 12 months	formula feeding	-0.255775	0.146487	0.900035
Creatinine	6 months - 12 months	formula feeding	-0.416075	0.146717	0.900035
Uridine	6 months - 12 months	formula feeding	0.329942	0.167716	0.900035
Pyridoxal	6 months - 12 months	formula feeding	-0.298691	0.173844	0.900035
TCA	6 months - 12 months	formula feeding	-0.271208	0.182042	0.900035
Nicotinic acid	6 months - 12 months	formula feeding	-0.24396	0.186574	0.900035
4-Hydroxybenzoic acid	6 months - 12 months	formula feeding	-0.210996	0.191429	0.900035
7ketoDCA	6 months - 12 months	formula feeding	-0.284573	0.194368	0.900035
4-OH-PLA#	6 months - 12 months	formula feeding	-0.275946	0.195314	0.900035
Lauroylcarnitine	6 months - 12 months	formula feeding	-0.298861	0.195772	0.900035
1,3-Dimethylurate#	6 months - 12 months	formula feeding	-0.276421	0.196686	0.900035
Propionylcarnitine	6 months - 12 months	formula feeding	0.281577	0.203561	0.900035
Caffeine	6 months - 12 months	formula feeding	-0.237126	0.207627	0.900035
Citrate	6 months - 12 months	formula feeding	0.26838	0.212095	0.900035
2-Hydroxybutyric acid	6 months - 12 months	formula feeding	-0.291778	0.216675	0.900035
2-Deoxyinosine	6 months - 12 months	formula feeding	-0.257146	0.235468	0.931392
2-Deoxyuridine	6 months - 12 months	formula feeding	-0.279732	0.235723	0.931392
7ketoLCA	6 months - 12 months	formula feeding	-0.238246	0.262779	0.932389
Uracil	6 months - 12 months	formula feeding	-0.212232	0.265988	0.932389
Trimethylamine	6 months - 12 months	formula feeding	-0.283036	0.268754	0.932389
Aminoadipic acid	6 months - 12 months	formula feeding	-0.241452	0.275586	0.932389
N-Acetylputrescine	6 months - 12 months	formula feeding	-0.215198	0.278816	0.932389
gamma-Glutamylalanine	6 months - 12 months	formula feeding	-0.197181	0.280137	0.932389
Decanoylcarnitine	6 months - 12 months	formula feeding	-0.25361	0.280827	0.932389
PAGln	6 months - 12 months	formula feeding	-0.262716	0.288209	0.932389
Paraxanthine#	6 months - 12 months	formula feeding	-0.235875	0.290627	0.932389
5-Oxoproline	6 months - 12 months	formula feeding	-0.217534	0.29353	0.932389
DHA	6 months - 12 months	formula feeding	-0.187038	0.301074	0.934428
Leucine	6 months - 12 months	formula feeding	0.213415	0.305708	0.934428
Acetylcarnitine	6 months - 12 months	formula feeding	-0.240349	0.317941	0.953822
Serotonin	6 months - 12 months	formula feeding	0.186998	0.332338	0.957468
Allantoin	6 months - 12 months	formula feeding	0.242751	0.33869	0.957468
DPA	6 months - 12 months	formula feeding	-0.205019	0.351356	0.957468
Ethanolamine	6 months - 12 months	formula feeding	0.218626	0.355176	0.957468
Indoxyl Glucoside	6 months - 12 months	formula feeding	-0.17348	0.35814	0.957468
Histamine	6 months - 12 months	formula feeding	-0.22319	0.360186	0.957468
Putrescine	6 months - 12 months	formula feeding	-0.200003	0.369834	0.957468
Indoxyl sulfuric acid	6 months - 12 months	formula feeding	-0.21212	0.374865	0.957468
Guanidineacetic acid	6 months - 12 months	formula feeding	-0.166819	0.38245	0.957468
GCA	6 months - 12 months	formula feeding	-0.189733	0.38469	0.957468
Isoleucine	6 months - 12 months	formula feeding	0.172383	0.404134	0.957468
Betaine	6 months - 12 months	formula feeding	-0.211002	0.406178	0.957468
Vanillactic acid	6 months - 12 months	formula feeding	-0.20159	0.408348	0.957468
5-Aminovaleric acid	6 months - 12 months	formula feeding	-0.164369	0.410198	0.957468
Glutamine	6 months - 12 months	age	0.00300495	0.00168214	0.00534328
Glycylproline	6 months - 12 months	formula feeding	0.177385	0.416863	0.957468
Galactitol#	6 months - 12 months	formula feeding	-0.177492	0.436953	0.957468
N2-Gamma-Glutamylglutamine	6 months - 12 months	formula feeding	-0.137436	0.438635	0.957468
TCDCA	6 months - 12 months	formula feeding	-0.160531	0.438761	0.957468
Adenosine#	6 months - 12 months	formula feeding	0.162182	0.443125	0.957468
Uric acid	6 months - 12 months	formula feeding	0.172128	0.445753	0.957468
UCA	6 months - 12 months	formula feeding	-0.178698	0.450166	0.957468
Alpha-N-Acetylarginine	6 months - 12 months	formula feeding	-0.172785	0.453683	0.957468
Aspartate	6 months - 12 months	formula feeding	-0.16503	0.466449	0.957468
Phenylalanine	6 months - 12 months	formula feeding	0.149055	0.469914	0.957468
Malate	6 months - 12 months	age	0.00245079	0.00203944	0.00635363
Thymidine	6 months - 12 months	formula feeding	-0.151192	0.479911	0.957468
OA	6 months - 12 months	formula feeding	0.120386	0.484908	0.957468
Agmatine	6 months - 12 months	formula feeding	0.145963	0.500955	0.957468
Tyramine	6 months - 12 months	formula feeding	-0.146858	0.504705	0.957468
4-OH-PAA#	6 months - 12 months	formula feeding	-0.132298	0.506306	0.957468
3oxoCDCA	6 months - 12 months	formula feeding	-0.142166	0.509484	0.957468
3-Methyl-2-Oxovalerate	6 months - 12 months	formula feeding	-0.151566	0.515439	0.957468
GABA#	6 months - 12 months	formula feeding	-0.149857	0.52252	0.957468
Myristoylcarnitine	6 months - 12 months	formula feeding	-0.146212	0.52407	0.957468
Pantothenic acid	6 months - 12 months	formula feeding	-0.142665	0.526828	0.957468
Argininosuccinic Acid	6 months - 12 months	age	0.00322602	0.00220406	0.00673694
Carnitine	6 months - 12 months	formula feeding	-0.137761	0.533835	0.957468
DGLA#	6 months - 12 months	formula feeding	-0.128978	0.542191	0.957468
4-Hydroxycinnamic acid	6 months - 12 months	formula feeding	0.11389	0.546981	0.957468
Hippuric acid	6 months - 12 months	formula feeding	0.140354	0.554045	0.957468
Glutamine	6 months - 12 months	formula feeding	0.134025	0.557218	0.957468
Palmitic acid	6 months - 12 months	formula feeding	0.133277	0.558038	0.957468
N-Acetyltryptophan	6 months - 12 months	formula feeding	-0.122986	0.561478	0.957468
Valine	6 months - 12 months	formula feeding	0.114669	0.567483	0.957628
GUDCA	6 months - 12 months	formula feeding	-0.10746	0.579313	0.957967
Gluconate	6 months - 12 months	formula feeding	-0.114574	0.579511	0.957967
Hippuric acid	6 months - 12 months	age	-0.00277571	0.00290071	0.00870212
Symmetric dimethylarginine#	6 months - 12 months	formula feeding	-0.114036	0.59798	0.965845
Ketoglutaric acid	6 months - 12 months	formula feeding	-0.127361	0.602555	0.965845
Deoxycarnitine	6 months - 12 months	formula feeding	-0.081	0.612052	0.965845
3-Hydroxybutyric acid	6 months - 12 months	formula feeding	-0.11735	0.61602	0.965845
Guanine	6 months - 12 months	formula feeding	0.0917915	0.616527	0.965845
Xanthine	6 months - 12 months	formula feeding	-0.0861395	0.62237	0.965845
3oxoCA	6 months - 12 months	formula feeding	-0.115338	0.63431	0.965845
Isocitrate	6 months - 12 months	formula feeding	0.108968	0.636803	0.965845
Glutamate#	6 months - 12 months	formula feeding	-0.111407	0.637935	0.965845
Xylitol	6 months - 12 months	formula feeding	-0.104662	0.6661	0.973286
4-Guanidinobutyric acid	6 months - 12 months	age	0.00570615	5.50426e-15	8.9169e-13
4-Hydroxybenzoic acid	6 months - 12 months	age	0.00541726	2.36211e-13	1.91331e-11
UDCA	6 months - 12 months	age	0.00572367	9.54299e-12	5.15322e-10
N2-Gamma-Glutamylglutamine	6 months - 12 months	age	0.00525834	6.4249e-11	2.60209e-09
Pregnenolone Sulfate	6 months - 12 months	age	-0.00505258	1.61573e-10	5.23496e-09
GUDCA	6 months - 12 months	age	0.00525901	3.29994e-10	8.90983e-09
4-Pyridoxic acid	6 months - 12 months	age	0.00381353	9.17928e-10	1.8588e-08
Serotonin	6 months - 12 months	age	0.00494283	8.45316e-10	1.8588e-08
5-Oxoproline	6 months - 12 months	age	-0.00530335	4.89183e-09	8.8053e-08
EDCA	6 months - 12 months	age	0.00470085	7.33394e-09	1.1881e-07
Caffeine	6 months - 12 months	age	-0.00390795	1.31289e-08	1.93352e-07
DHA	6 months - 12 months	age	-0.0043963	2.3381e-08	3.15644e-07
Methionine.sulfoxide	6 months - 12 months	age	0.00531446	2.75255e-08	3.4301e-07
Propionate	6 months - 12 months	age	0.00412527	4.99547e-08	5.78048e-07
3-Hydroxybutyric acid	6 months - 12 months	breastfeeding	-0.0149956	0.961256	0.967226
Citrulline	6 months - 12 months	age	0.00471951	7.28071e-07	7.86317e-06
Lauroylcarnitine	6 months - 12 months	age	-0.00489115	8.11038e-07	8.21176e-06
Carnosine	6 months - 12 months	age	0.0042895	4.92943e-06	4.69745e-05
9-Hexadecenoylcarnitine	6 months - 12 months	age	-0.00437397	8.65882e-06	7.76262e-05
AA	6 months - 12 months	age	-0.0033237	9.10431e-06	7.76262e-05
Tyrosine	6 months - 12 months	age	0.00327292	1.12784e-05	9.13549e-05
Glycylproline	6 months - 12 months	age	0.00407188	1.21037e-05	9.33714e-05
Tyrosine	6 months - 12 months	breastfeeding	0.00696405	0.9768	0.9768
5-Aminovaleric acid	6 months - 12 months	age	0.00348363	1.31751e-05	9.70163e-05
Choline	6 months - 12 months	age	-0.00361931	1.83333e-05	0.00012913
Myristoylcarnitine	6 months - 12 months	age	-0.00406229	2.40426e-05	0.000162288
bMCA	6 months - 12 months	age	0.00358634	2.54234e-05	0.000164744
Nicotinic acid	6 months - 12 months	age	0.00329548	3.42446e-05	0.00021337
Pyridoxal	6 months - 12 months	age	0.00363896	3.75549e-05	0.000225329
Decanoylcarnitine	6 months - 12 months	age	-0.00409866	3.90776e-05	0.000226092
3oxoCDCA	6 months - 12 months	age	0.00368282	4.44288e-05	0.000247506
Xylitol	6 months - 12 months	age	-0.00425325	4.58344e-05	0.000247506
Agmatine	6 months - 12 months	age	-0.00363661	6.54929e-05	0.000342253
Palmitoylcarnitine	6 months - 12 months	age	-0.0034895	7.47827e-05	0.000378588
5-Methylcytidine	6 months - 12 months	age	0.00357965	7.90205e-05	0.000387919
4-OH-PAA#	6 months - 12 months	age	0.00330048	8.9068e-05	0.000424383
3-Hydroxybutyric acid	6 months - 12 months	age	-0.00376602	0.000112467	0.000506103
GCDCA	6 months - 12 months	age	0.00350218	0.000112213	0.000506103
Uracil	6 months - 12 months	age	0.00284349	0.000216191	0.000946567
2-Hydroxybutyric acid	6 months - 12 months	age	-0.00365097	0.000229183	0.000977045
IAA	6 months - 12 months	age	0.00341294	0.000322992	0.00134166
4-OH-PLA#	6 months - 12 months	age	-0.00315648	0.000349026	0.00141355
Methionine	6 months - 12 months	age	0.00284441	0.000394061	0.00151995
Total SCFA	6 months - 12 months	age	0.00276575	0.000393886	0.00151995
Guanidineacetic acid	6 months - 12 months	age	0.00285215	0.000447615	0.00168636
Propionate	6 months - 12 months	complementary feeding	0.940311	1.29007e-05	0.00208991
N6,N6,N6-Trimethyl-lysine	6 months - 12 months	age	0.00288763	0.000689788	0.00253967
Pipecolic acid	6 months - 12 months	age	0.002548	0.000879331	0.00316559
Homoarginine#	6 months - 12 months	age	0.00284895	0.000916919	0.00322915
5-Methyluridine	6 months - 12 months	age	0.00323086	0.00107792	0.00371539
Pyruvate	6 months - 12 months	age	-0.00280196	0.00136111	0.00459374
PAGln	6 months - 12 months	age	-0.00329315	0.00141383	0.00467431
4-OH-PAA#	6 months - 12 months	complementary feeding	0.926339	5.87378e-05	0.00475776
UCA	6 months - 12 months	age	0.00291056	0.00155082	0.00502467
Carnosine	6 months - 12 months	complementary feeding	1.00281	0.000101523	0.00548222
Kynurenine	6 months - 12 months	age	0.00256171	0.00311043	0.00916164
Tryptophan	6 months - 12 months	formula feeding	0.0899344	0.668022	0.973286
PLA#	6 months - 12 months	formula feeding	-0.0790011	0.682711	0.973286
IAA	6 months - 12 months	formula feeding	-0.0896175	0.693732	0.973286
EPA	6 months - 12 months	formula feeding	-0.0709692	0.702126	0.973286
Cytidine	6 months - 12 months	formula feeding	0.0725391	0.706417	0.973286
Citrulline	6 months - 12 months	formula feeding	0.0831365	0.710853	0.973286
Proline	6 months - 12 months	formula feeding	0.0827102	0.712098	0.973286
9-Hexadecenoylcarnitine	6 months - 12 months	formula feeding	-0.0856305	0.712273	0.973286
4-Pyridoxic acid	6 months - 12 months	formula feeding	0.0530975	0.713412	0.973286
ALA#	6 months - 12 months	formula feeding	-0.0762015	0.713731	0.973286
EPA	6 months - 12 months	age	-0.00217553	0.003457	0.0100006
Threonine#	6 months - 12 months	formula feeding	0.0774331	0.718896	0.973286
Glycine	6 months - 12 months	formula feeding	0.0772089	0.738872	0.973286
Malate	6 months - 12 months	formula feeding	0.0642119	0.741998	0.973286
5-Aminolevulinic acid#	6 months - 12 months	formula feeding	-0.0661854	0.759184	0.973286
N-Acetyl-Tyrosine	6 months - 12 months	formula feeding	0.0574224	0.761152	0.973286
Acetate	6 months - 12 months	formula feeding	-0.0601002	0.777795	0.973286
Alanine#	6 months - 12 months	formula feeding	-0.0581997	0.78169	0.973286
Neu5Ac	6 months - 12 months	formula feeding	0.0553626	0.782721	0.973286
N6,N6,N6-Trimethyl-lysine	6 months - 12 months	formula feeding	-0.0582624	0.79267	0.973286
Methionine	6 months - 12 months	formula feeding	0.0496924	0.794242	0.973286
HCA	6 months - 12 months	age	-0.0026136	0.00356543	0.0101333
Isethionic acid	6 months - 12 months	formula feeding	-0.070934	0.795432	0.973286
N-Acetylglutamine	6 months - 12 months	formula feeding	0.0508943	0.802643	0.973286
5-Methyluridine	6 months - 12 months	formula feeding	0.0583086	0.80437	0.973286
Palmitoylcarnitine	6 months - 12 months	formula feeding	-0.0547042	0.805072	0.973286
HCA	6 months - 12 months	formula feeding	-0.0561596	0.807529	0.973286
Total SCFA	6 months - 12 months	formula feeding	-0.0464776	0.809235	0.973286
Riboflavin	6 months - 12 months	formula feeding	-0.0558275	0.815829	0.973286
GCDCA	6 months - 12 months	formula feeding	-0.0480429	0.822624	0.973286
LA	6 months - 12 months	formula feeding	-0.044742	0.834415	0.973286
UDCA	6 months - 12 months	formula feeding	-0.0408943	0.834547	0.973286
Lysine	6 months - 12 months	age	0.00258256	0.00436047	0.0121792
Carnosine	6 months - 12 months	formula feeding	-0.0453974	0.841189	0.973286
Mead acid	6 months - 12 months	formula feeding	-0.0464103	0.841417	0.973286
Cytosine	6 months - 12 months	formula feeding	0.0411365	0.852356	0.973286
Inosine	6 months - 12 months	formula feeding	-0.0422908	0.853127	0.973286
THCA	6 months - 12 months	formula feeding	0.0275654	0.875541	0.989921
Ornithine	6 months - 12 months	formula feeding	0.0374558	0.880723	0.989921
Homoarginine#	6 months - 12 months	formula feeding	-0.0254195	0.901126	0.989921
Argininosuccinic Acid	6 months - 12 months	formula feeding	-0.0306458	0.90306	0.989921
Lysine	6 months - 12 months	formula feeding	-0.0252221	0.9111	0.989921
Adenine	6 months - 12 months	formula feeding	-0.0237703	0.913062	0.989921
Deoxycarnitine	6 months - 12 months	age	0.00189957	0.00465178	0.0127727
Orotic acid	6 months - 12 months	formula feeding	0.020702	0.920891	0.989921
Methionine.sulfoxide	6 months - 12 months	formula feeding	0.0212733	0.922781	0.989921
Serine	6 months - 12 months	formula feeding	-0.0215842	0.924961	0.989921
5-Hydroxytryptophan	6 months - 12 months	formula feeding	-0.0161374	0.929412	0.989921
Pyruvate	6 months - 12 months	formula feeding	0.0167403	0.938421	0.989921
4-Guanidinobutyric acid	6 months - 12 months	formula feeding	0.011012	0.944501	0.989921
Tyrosine	6 months - 12 months	formula feeding	-0.0114732	0.950271	0.989921
Kynurenine	6 months - 12 months	formula feeding	0.0121399	0.953258	0.989921
Arginine	6 months - 12 months	formula feeding	0.00788306	0.973048	0.991795
Pregnenolone Sulfate	6 months - 12 months	formula feeding	0.00596471	0.975297	0.991795
7ketoLCA	6 months - 12 months	age	0.00250107	0.00479552	0.0129479
Histidine	6 months - 12 months	formula feeding	0.00646104	0.979273	0.991795
1-Methylurate	6 months - 12 months	formula feeding	0.00357427	0.9876	0.991795
Theobromine	6 months - 12 months	formula feeding	-0.00320661	0.989672	0.991795
Pseudouridine	6 months - 12 months	formula feeding	-0.00229851	0.991795	0.991795
gamma-Glutamylalanine	6 months - 12 months	age	-0.0019081	0.00500896	0.0133025
1,3-Dimethylurate#	6 months - 12 months	age	-0.00207805	0.00531726	0.0138935
Citrate	6 months - 12 months	age	-0.00237175	0.00556362	0.0143065
Pantothenic acid	6 months - 12 months	age	0.00256822	0.00580641	0.0146975
OA	6 months - 12 months	age	-0.00186054	0.00600342	0.0149624
Methylxanthine isomers	6 months - 12 months	age	0.00193378	0.00677709	0.0166133
Neu5Ac	6 months - 12 months	age	-0.00222379	0.00687093	0.0166133
Aminoadipic acid	6 months - 12 months	age	0.00246537	0.00756403	0.0180202
Xanthurenic acid	6 months - 12 months	age	0.00222161	0.00788222	0.0183556
Riboflavin	6 months - 12 months	age	0.0026491	0.00804135	0.0183556
Phenylalanine	6 months - 12 months	age	0.00227933	0.00804472	0.0183556
Betaine	6 months - 12 months	age	-0.00251173	0.00838596	0.0188684
Saccharopine	6 months - 12 months	age	0.00215565	0.00861086	0.019109
5-Aminolevulinic acid#	6 months - 12 months	age	0.0022843	0.0110851	0.0242674
Isoleucine	6 months - 12 months	age	0.00205569	0.0127949	0.0275543
Serine	6 months - 12 months	age	0.00237714	0.0129267	0.0275543
N-Acetylputrescine	6 months - 12 months	age	0.00189892	0.0141033	0.0296719
Leucine	6 months - 12 months	age	0.00209561	0.0145379	0.0301941
Galactitol#	6 months - 12 months	age	-0.00222202	0.0154717	0.0317267
Indoxyl sulfuric acid	6 months - 12 months	age	-0.00227629	0.0172132	0.0348567
Taurine	6 months - 12 months	age	-0.00199463	0.0190153	0.0380307
ILA	6 months - 12 months	age	-0.00190808	0.0227392	0.0449238
Orotic acid	6 months - 12 months	age	0.00195826	0.0237955	0.0464442
Uridine	6 months - 12 months	age	-0.00216039	0.0265289	0.051163
Acetylcarnitine	6 months - 12 months	age	-0.0022054	0.0271154	0.0516787
DGLA#	6 months - 12 months	age	-0.00172468	0.0352468	0.065679
Pseudouridine	6 months - 12 months	age	0.00189105	0.0352721	0.065679
Aspartate	6 months - 12 months	age	0.00172862	0.0376009	0.0692198
Alpha-N-Acetylarginine	6 months - 12 months	age	0.00197159	0.0391586	0.0712775
THCA	6 months - 12 months	age	-0.00150041	0.0399086	0.0718354
GCA	6 months - 12 months	age	0.00183838	0.0404092	0.0719373
Uric acid	6 months - 12 months	age	-0.00188858	0.0434926	0.0765847
Carnitine	6 months - 12 months	age	-0.00178954	0.0511016	0.0889928
Skatole	6 months - 12 months	age	-0.00175073	0.0516378	0.0889928
gamma-Glutamylalanine	baseline - 6 months	age	0.0113229	3.2437e-13	5.25479e-11
alloCA	baseline - 6 months	age	0.0116937	1.29406e-12	1.04819e-10
Hypoxanthine	baseline - 6 months	age	0.0107594	1.70252e-10	6.89522e-09
Taurine	baseline - 6 months	age	0.00903902	1.27918e-10	6.89522e-09
3-Hydroxybutyric acid	baseline - 6 months	age	0.00906242	2.83253e-10	9.17741e-09
CDCA	baseline - 6 months	age	0.00929031	9.83949e-09	2.27714e-07
Vanillactic acid	baseline - 6 months	age	0.00793301	8.72718e-09	2.27714e-07
CA	baseline - 6 months	age	0.00886612	1.62049e-08	3.2815e-07
Kynurenic acid	baseline - 6 months	age	0.00749948	2.60886e-08	4.69595e-07
4-OH-PLA#	baseline - 6 months	age	0.00800273	1.73491e-07	2.81056e-06
Xanthurenic acid	baseline - 6 months	age	0.00635131	4.77906e-07	7.03825e-06
ILA	baseline - 6 months	age	0.00761456	6.02406e-07	8.13248e-06
Skatole	baseline - 6 months	age	0.00778944	7.23899e-07	9.0209e-06
Alanine#	baseline - 6 months	age	0.00794247	8.39401e-07	9.71307e-06
Proline	baseline - 6 months	age	0.00756742	9.29321e-07	1.00367e-05
2-Hydroxybutyric acid	baseline - 6 months	age	0.00806413	1.07975e-06	1.09325e-05
PLA#	baseline - 6 months	age	0.00776756	1.23794e-06	1.17969e-05
Caffeine	baseline - 6 months	age	-0.00434877	2.05522e-06	1.8497e-05
Indoxyl Glucoside	baseline - 6 months	age	0.0072752	2.58584e-06	2.20477e-05
4-Pyridoxic acid	baseline - 6 months	age	0.00635142	3.80911e-06	3.08538e-05
3-Methyl-2-Oxovalerate	baseline - 6 months	age	0.00667344	4.40386e-06	3.39726e-05
Deoxycarnitine	baseline - 6 months	age	0.00776785	5.71548e-06	4.20867e-05
Malate	baseline - 6 months	age	0.00741693	6.23102e-06	4.38881e-05
Guanidineacetic acid	baseline - 6 months	age	0.00658435	6.53179e-06	4.40896e-05
7ketoDCA	baseline - 6 months	age	0.00697715	7.12949e-06	4.61991e-05
N-Acetyl-Tyrosine	baseline - 6 months	age	0.00731138	7.7571e-06	4.83327e-05
Guanine	baseline - 6 months	age	0.00756102	1.5864e-05	9.51841e-05
Nicotinic acid	baseline - 6 months	age	0.00647214	2.32676e-05	0.000130606
Uracil	baseline - 6 months	age	0.00667058	2.33802e-05	0.000130606
Palmitoylcarnitine	baseline - 6 months	age	0.00623665	2.81251e-05	0.000151876
N-Acetylglutamine	baseline - 6 months	age	0.00735253	2.93256e-05	0.00015325
Isoleucine	baseline - 6 months	age	0.00661185	5.4882e-05	0.00027784
Methionine	baseline - 6 months	age	0.00625224	8.10839e-05	0.000398048
Mead acid	baseline - 6 months	age	-0.00563377	0.000115381	0.000534421
Pregnenolone Sulfate	baseline - 6 months	age	-0.00450847	0.00011876	0.000534421
Valine	baseline - 6 months	age	0.00674877	0.000116276	0.000534421
Methylxanthine isomers	baseline - 6 months	age	0.00613001	0.000125511	0.000549533
4-Hydroxycinnamic acid	baseline - 6 months	age	0.00655278	0.000162533	0.000692142
N-Acetylputrescine	baseline - 6 months	age	0.00617225	0.000166627	0.000692142
Threonine#	baseline - 6 months	age	0.00648164	0.000230317	0.000932783
5-Hydroxytryptophan	baseline - 6 months	age	0.0056078	0.000327809	0.00129524
4-Hydroxybenzoic acid	baseline - 6 months	age	0.00441732	0.000417293	0.00160956
UCA	baseline - 6 months	age	0.00485967	0.000428747	0.00161528
Orotic acid	baseline - 6 months	age	0.00564557	0.000478298	0.00176101
Pyruvate	baseline - 6 months	age	0.00610277	0.00049563	0.00178427
Thymidine	baseline - 6 months	age	0.00543653	0.000604316	0.00212824
5-Oxoproline	baseline - 6 months	age	0.00501117	0.000684718	0.0023454
Pipecolic acid	baseline - 6 months	age	0.00485458	0.000694934	0.0023454
THCA	baseline - 6 months	age	-0.00624284	0.000759202	0.00251001
Aspartate	baseline - 6 months	age	0.00564795	0.000854537	0.0027687
Xanthine	baseline - 6 months	age	0.00618835	0.000891574	0.00283206
Cytosine	baseline - 6 months	age	0.00561095	0.000973644	0.00303327
ALA#	baseline - 6 months	age	-0.00575862	0.00110331	0.00332064
EPA	baseline - 6 months	age	-0.00536053	0.00111522	0.00332064
Xylitol	baseline - 6 months	age	0.0049374	0.00112738	0.00332064
Thymine	baseline - 6 months	age	0.00474139	0.00119753	0.00346429
Glycine	baseline - 6 months	age	0.005476	0.00153926	0.00437474
Carnosine	baseline - 6 months	complementary feeding	0.841785	5.9187e-05	0.00479415
N6,N6,N6-Trimethyl-lysine	baseline - 6 months	complementary feeding	0.694012	4.30912e-05	0.00479415
Cytidine	baseline - 6 months	age	0.00508435	0.00185539	0.0051823
Isethionic acid	baseline - 6 months	age	0.00331888	0.00191696	0.00526353
4-Guanidinobutyric acid	baseline - 6 months	age	0.00366625	0.00197089	0.0053214
Glutamate#	baseline - 6 months	age	0.0050515	0.00212544	0.0056446
Aminoadipic acid	baseline - 6 months	age	0.0050938	0.00252157	0.00648405
Myristoylcarnitine	baseline - 6 months	age	0.00424947	0.00251632	0.00648405
OA	baseline - 6 months	age	-0.00500089	0.00284141	0.00719231
Hippuric acid	baseline - 6 months	age	0.0050707	0.00313737	0.00781929
AA	baseline - 6 months	age	-0.00417364	0.00322118	0.00790654
4-OH-PAA#	baseline - 6 months	complementary feeding	0.867845	0.000193472	0.0104475
7ketoLCA	baseline - 6 months	age	0.00440917	0.00438305	0.0105978
DHA	baseline - 6 months	age	-0.00360461	0.00475497	0.011328
N2-Gamma-Glutamylglutamine	baseline - 6 months	age	0.0039013	0.00483433	0.0113502
9-Hexadecenoylcarnitine	baseline - 6 months	age	0.00388936	0.00520955	0.0120564
Alpha-N-Acetylarginine	baseline - 6 months	age	0.00445065	0.005781	0.0131904
GABA#	baseline - 6 months	age	0.00449483	0.0061135	0.0137554
Leucine	baseline - 6 months	age	0.0047408	0.0065363	0.0145052
N-Acetyltryptophan	baseline - 6 months	age	0.00474331	0.00679932	0.014885
Serotonin	baseline - 6 months	age	0.00321883	0.00836159	0.0178234
Tyrosine	baseline - 6 months	age	0.00438338	0.0083195	0.0178234
3oxoCDCA	baseline - 6 months	age	0.00362907	0.00905195	0.0190444
Propionate	baseline - 6 months	complementary feeding	0.841161	0.00047771	0.0193473
5-Aminolevulinic acid#	baseline - 6 months	complementary feeding	0.721813	0.000761463	0.0205595
alloCA	baseline - 6 months	complementary feeding	-0.793308	0.00064135	0.0205595
Citrate	baseline - 6 months	age	0.00451626	0.0105051	0.0218182
2-Deoxyuridine	baseline - 6 months	age	0.00382096	0.0118876	0.0243772
Pantothenic acid	baseline - 6 months	age	0.00372833	0.0126705	0.0253409
Symmetric dimethylarginine#	baseline - 6 months	age	0.00413815	0.0125304	0.0253409
1-Methylurate	baseline - 6 months	age	0.00389017	0.013523	0.0267162
Saccharopine	baseline - 6 months	complementary feeding	0.690117	0.00119918	0.0277525
Ketoglutaric acid	baseline - 6 months	age	0.00401333	0.0153881	0.029677
LA	baseline - 6 months	age	-0.00420974	0.0153103	0.029677
Riboflavin	baseline - 6 months	age	0.00389845	0.0166774	0.0317851
Adenine	baseline - 6 months	age	0.00418437	0.0179317	0.0337783
Indoxyl sulfuric acid	baseline - 6 months	age	0.00359108	0.0199568	0.037161
IAA	baseline - 6 months	complementary feeding	0.790277	0.00215281	0.0435943
CA	baseline - 6 months	complementary feeding	-0.692348	0.00256552	0.0461793
Homoarginine#	baseline - 6 months	age	0.00363663	0.0252759	0.0465307
N6,N6,N6-Trimethyl-lysine	baseline - 6 months	age	0.00240555	0.0260621	0.047439
Agmatine	baseline - 6 months	age	0.00359224	0.0280727	0.0505308
Thymine	baseline - 6 months	formula feeding	-1.29145	0.000318592	0.0516119
Uric acid	baseline - 6 months	age	0.00384734	0.0297221	0.0529118
Paraxanthine#	baseline - 6 months	age	0.00288132	0.0318519	0.056087
Uric acid	baseline - 6 months	complementary feeding	-0.783828	0.00416056	0.0674011
DGLA#	baseline - 6 months	age	-0.00329785	0.0396319	0.0690361
Tyramine	baseline - 6 months	age	0.00355339	0.0421642	0.0726659
bMCA	baseline - 6 months	age	0.00314158	0.0428579	0.073084
Pyridoxal	baseline - 6 months	age	0.00295916	0.0450058	0.0759473
IAA	baseline - 6 months	age	-0.00326565	0.0462681	0.0772726
HCA	baseline - 6 months	age	0.00327923	0.0476746	0.078809
Gluconate	baseline - 6 months	complementary feeding	0.69383	0.00542146	0.0798433
Carnosine	baseline - 6 months	age	-0.0026097	0.0494984	0.0809974
Pyruvate	baseline - 6 months	complementary feeding	-0.728318	0.00662006	0.0893708
1-Methylurate	baseline - 6 months	complementary feeding	-0.638632	0.00946378	0.0958208
Agmatine	baseline - 6 months	complementary feeding	-0.651359	0.00937102	0.0958208
CDCA	baseline - 6 months	complementary feeding	-0.612719	0.00880492	0.0958208
UDCA	baseline - 6 months	complementary feeding	0.477579	0.00890508	0.0958208
TCDCA	baseline - 6 months	age	-0.00337005	0.0673247	0.109066
DPA	baseline - 6 months	age	-0.00288906	0.0809256	0.129801
Citrate	baseline - 6 months	complementary feeding	-0.671625	0.0138446	0.131931
2-Deoxyinosine	baseline - 6 months	age	0.00260596	0.0841231	0.133607
Citrulline	baseline - 6 months	age	0.00264601	0.0866076	0.136218
Carnitine	baseline - 6 months	age	-0.00284757	0.089363	0.1392
TCA	baseline - 6 months	age	-0.00318174	0.0958139	0.147827
Kynurenine	baseline - 6 months	complementary feeding	0.575021	0.0166475	0.149828
Lauroylcarnitine	baseline - 6 months	age	0.00216641	0.105848	0.160255
Serine	baseline - 6 months	age	0.00268141	0.105264	0.160255
Phenylalanine	baseline - 6 months	age	0.00277965	0.11656	0.174839
Choline	baseline - 6 months	complementary feeding	-0.501766	0.0218671	0.186446
Allantoin	baseline - 6 months	age	0.00238034	0.128647	0.191201
Aspartate	baseline - 6 months	complementary feeding	-0.58661	0.0247156	0.200196
Acetate	baseline - 6 months	age	0.00261555	0.138341	0.203739
5-Methylcytidine	baseline - 6 months	complementary feeding	0.508213	0.0274597	0.211832
UDCA	baseline - 6 months	age	0.00171049	0.146199	0.213371
GUDCA	baseline - 6 months	age	0.00196612	0.157956	0.228472
5-Aminovaleric acid	baseline - 6 months	age	0.00203631	0.174145	0.24966
5-Aminovaleric acid	baseline - 6 months	complementary feeding	0.489604	0.0396758	0.279456
EDCA	baseline - 6 months	complementary feeding	0.424662	0.0393136	0.279456
Uridine	baseline - 6 months	age	0.00223468	0.205327	0.29178
Glycylproline	baseline - 6 months	complementary feeding	0.484219	0.0457756	0.296626
Guanosine#	baseline - 6 months	complementary feeding	0.450801	0.0457029	0.296626
Galactitol#	baseline - 6 months	age	0.00202852	0.2443	0.344145
Theobromine	baseline - 6 months	age	0.00162986	0.250932	0.350439
Indoxyl sulfuric acid	baseline - 6 months	complementary feeding	-0.452844	0.0587693	0.357129
Lysine	baseline - 6 months	complementary feeding	0.473898	0.061726	0.357129
Theobromine	baseline - 6 months	complementary feeding	-0.41958	0.0602667	0.357129
Creatinine	baseline - 6 months	age	0.00173512	0.258424	0.357818
Neopterin	baseline - 6 months	age	0.00183997	0.267552	0.364231
Total SCFA	baseline - 6 months	age	0.001846	0.267364	0.364231
4-OH-PLA#	baseline - 6 months	complementary feeding	-0.413816	0.0675824	0.364945
HCA	baseline - 6 months	complementary feeding	-0.466272	0.067439	0.364945
Taurine	baseline - 6 months	complementary feeding	-0.359846	0.0701295	0.366483
5-Hydroxytryptophan	baseline - 6 months	complementary feeding	0.42162	0.0730616	0.369875
Ornithine	baseline - 6 months	age	0.00185292	0.275805	0.372336
gamma-Glutamylalanine	baseline - 6 months	complementary feeding	-0.378052	0.0783236	0.373189
Pipecolic acid	baseline - 6 months	complementary feeding	0.389525	0.0764891	0.373189
EDCA	baseline - 6 months	age	0.00144346	0.280477	0.375515
Adenosine#	baseline - 6 months	age	0.00174139	0.28754	0.381816
3-Hydroxybutyric acid	baseline - 6 months	complementary feeding	-0.34845	0.0876435	0.394396
Inosine	baseline - 6 months	complementary feeding	0.418946	0.0866991	0.394396
4-Guanidinobutyric acid	baseline - 6 months	complementary feeding	0.300599	0.0904343	0.395956
2-Deoxyinosine	baseline - 6 months	complementary feeding	0.39123	0.0984026	0.39853
Argininosuccinic Acid	baseline - 6 months	complementary feeding	0.37777	0.0955224	0.39853
Neu5Ac	baseline - 6 months	complementary feeding	-0.445836	0.0978922	0.39853
Urocanic acid	baseline - 6 months	age	-0.00176878	0.309315	0.40739
2-Deoxyinosine	baseline - 6 months	formula feeding	-0.941779	0.0115206	0.40755
2-Deoxyuridine	baseline - 6 months	formula feeding	-0.958075	0.00888075	0.40755
Pantothenic acid	baseline - 6 months	formula feeding	-0.906192	0.0125787	0.40755
Pyridoxal	baseline - 6 months	formula feeding	-0.960929	0.00774166	0.40755
Xylitol	baseline - 6 months	complementary feeding	-0.374393	0.104267	0.411981
Choline	baseline - 6 months	age	0.00140692	0.317189	0.414392
Nicotinic acid	baseline - 6 months	formula feeding	-0.847918	0.0160278	0.43275
3-Methyl-2-Oxovalerate	baseline - 6 months	complementary feeding	-0.340598	0.118219	0.452292
Hypoxanthine	baseline - 6 months	complementary feeding	-0.371951	0.120053	0.452292
Kynurenic acid	baseline - 6 months	complementary feeding	-0.297712	0.127397	0.469052
Allantoin	baseline - 6 months	formula feeding	0.788048	0.0312302	0.47657
Guanosine#	baseline - 6 months	formula feeding	0.800626	0.0231411	0.47657
Propionylcarnitine	baseline - 6 months	formula feeding	0.912839	0.0323597	0.47657
Saccharopine	baseline - 6 months	formula feeding	-0.706021	0.031473	0.47657
Uracil	baseline - 6 months	formula feeding	-0.822535	0.0260608	0.47657
5-Aminolevulinic acid#	baseline - 6 months	age	0.00123668	0.36773	0.476578
GCDCA	baseline - 6 months	age	0.00139397	0.382078	0.491243
Tryptophan	baseline - 6 months	age	-0.00156228	0.404119	0.51549
4-Hydroxybenzoic acid	baseline - 6 months	complementary feeding	0.258219	0.165719	0.548988
5-Oxoproline	baseline - 6 months	complementary feeding	-0.312079	0.160831	0.548988
AA	baseline - 6 months	complementary feeding	-0.289187	0.172511	0.548988
Adenosine#	baseline - 6 months	complementary feeding	0.349975	0.17283	0.548988
ALA#	baseline - 6 months	complementary feeding	0.381478	0.152881	0.548988
Guanine	baseline - 6 months	complementary feeding	-0.359301	0.172569	0.548988
Tryptophan	baseline - 6 months	complementary feeding	0.4093	0.157226	0.548988
Hippuric acid	baseline - 6 months	complementary feeding	-0.343293	0.18999	0.550321
ILA	baseline - 6 months	complementary feeding	-0.296422	0.190003	0.550321
Methylxanthine isomers	baseline - 6 months	complementary feeding	0.312934	0.190234	0.550321
Palmitic acid	baseline - 6 months	complementary feeding	-0.357894	0.181626	0.550321
Skatole	baseline - 6 months	complementary feeding	-0.305418	0.189531	0.550321
3oxoCA	baseline - 6 months	complementary feeding	0.333731	0.212051	0.569324
GUDCA	baseline - 6 months	complementary feeding	0.263825	0.214375	0.569324
Pseudouridine	baseline - 6 months	complementary feeding	0.333203	0.207688	0.569324
Total SCFA	baseline - 6 months	complementary feeding	0.322531	0.211157	0.569324
Vanillactic acid	baseline - 6 months	complementary feeding	-0.251475	0.205681	0.569324
Argininosuccinic Acid	baseline - 6 months	age	-0.00110809	0.450615	0.57031
Kynurenine	baseline - 6 months	age	0.00116434	0.457907	0.575046
Urocanic acid	baseline - 6 months	complementary feeding	0.329731	0.221026	0.577519
5-Methyluridine	baseline - 6 months	complementary feeding	0.281446	0.232509	0.580329
9-Hexadecenoylcarnitine	baseline - 6 months	complementary feeding	-0.255736	0.227915	0.580329
Cytosine	baseline - 6 months	complementary feeding	-0.311971	0.232848	0.580329
Glutamate#	baseline - 6 months	formula feeding	-0.803027	0.0433906	0.585773
GCA	baseline - 6 months	age	-0.00133334	0.471593	0.587677
1,3-Dimethylurate#	baseline - 6 months	formula feeding	-0.577291	0.0519539	0.589165
5-Methyluridine	baseline - 6 months	formula feeding	-0.691394	0.0567514	0.589165
GABA#	baseline - 6 months	formula feeding	-0.747322	0.0586567	0.589165
Propionate	baseline - 6 months	formula feeding	-0.682652	0.0618259	0.589165
Thymidine	baseline - 6 months	formula feeding	-0.740049	0.0495981	0.589165
Ethanolamine	baseline - 6 months	age	-0.00122849	0.485104	0.595355
Pseudouridine	baseline - 6 months	age	0.00120566	0.482855	0.595355
Methylxanthine isomers	baseline - 6 months	formula feeding	-0.660509	0.0740811	0.600057
Pipecolic acid	baseline - 6 months	formula feeding	-0.619804	0.0711293	0.600057
Uridine	baseline - 6 months	formula feeding	0.742877	0.0732173	0.600057
Propionate	baseline - 6 months	age	-0.00104267	0.496046	0.604206
Guanosine#	baseline - 6 months	age	-0.000953886	0.504983	0.610502
Trimethylamine	baseline - 6 months	age	0.00108974	0.511455	0.613746
Arginine	baseline - 6 months	age	0.00112779	0.518568	0.617706
Xanthurenic acid	baseline - 6 months	formula feeding	-0.501051	0.0800737	0.617711
Hypoxanthine	baseline - 6 months	formula feeding	-0.634311	0.0889571	0.626567
Isethionic acid	baseline - 6 months	formula feeding	0.426718	0.0857776	0.626567
cis-Aconitic acid	baseline - 6 months	age	-0.00107403	0.531653	0.62867
Serotonin	baseline - 6 months	complementary feeding	0.210833	0.257899	0.633025
Betaine	baseline - 6 months	formula feeding	0.534489	0.0986716	0.639392
Kynurenic acid	baseline - 6 months	formula feeding	-0.50229	0.0971293	0.639392
cis-Aconitic acid	baseline - 6 months	complementary feeding	-0.288895	0.268073	0.644686
Malate	baseline - 6 months	complementary feeding	-0.270277	0.270609	0.644686
Isocitrate	baseline - 6 months	age	0.00108757	0.552848	0.648995
2-Deoxyuridine	baseline - 6 months	complementary feeding	0.253115	0.277861	0.651417
7ketoDCA	baseline - 6 months	complementary feeding	-0.248392	0.28559	0.651417
Methionine.sulfoxide	baseline - 6 months	complementary feeding	0.228845	0.288881	0.651417
Myristoylcarnitine	baseline - 6 months	complementary feeding	-0.226402	0.289519	0.651417
Creatinine	baseline - 6 months	complementary feeding	-0.241959	0.304736	0.658229
Proline	baseline - 6 months	complementary feeding	-0.236004	0.303135	0.658229
Putrescine	baseline - 6 months	complementary feeding	0.278091	0.29783	0.658229
Histamine	baseline - 6 months	complementary feeding	0.255353	0.312078	0.665219
cis-Aconitic acid	baseline - 6 months	formula feeding	0.64215	0.109182	0.671639
DPA	baseline - 6 months	formula feeding	-0.638582	0.11194	0.671639
Threonine#	baseline - 6 months	complementary feeding	-0.262969	0.322881	0.679307
Lysine	baseline - 6 months	age	-0.00088979	0.590671	0.688407
3oxoCDCA	baseline - 6 months	complementary feeding	0.19954	0.345203	0.688516
4-Hydroxycinnamic acid	baseline - 6 months	complementary feeding	-0.232182	0.371831	0.688516
DHA	baseline - 6 months	complementary feeding	-0.182052	0.34898	0.688516
Galactitol#	baseline - 6 months	complementary feeding	-0.252525	0.346432	0.688516
Lauroylcarnitine	baseline - 6 months	complementary feeding	-0.196725	0.337446	0.688516
N2-Gamma-Glutamylglutamine	baseline - 6 months	complementary feeding	0.186897	0.368792	0.688516
N-Acetylglutamine	baseline - 6 months	complementary feeding	-0.233992	0.374009	0.688516
N-Acetyltryptophan	baseline - 6 months	complementary feeding	0.236073	0.370989	0.688516
Ornithine	baseline - 6 months	complementary feeding	-0.232987	0.373649	0.688516
PLA#	baseline - 6 months	complementary feeding	-0.214814	0.363255	0.688516
Thymine	baseline - 6 months	complementary feeding	0.201743	0.368125	0.688516
bMCA	baseline - 6 months	complementary feeding	0.209127	0.381299	0.694049
Betaine	baseline - 6 months	age	0.00069701	0.608603	0.704241
Aspartate	baseline - 6 months	formula feeding	-0.619768	0.126158	0.704746
Hippuric acid	baseline - 6 months	formula feeding	0.624943	0.124402	0.704746
Glutamate#	baseline - 6 months	complementary feeding	-0.213698	0.397705	0.708002
Symmetric dimethylarginine#	baseline - 6 months	complementary feeding	0.214793	0.396521	0.708002
2-Hydroxybutyric acid	baseline - 6 months	complementary feeding	-0.201124	0.403703	0.710868
Propionylcarnitine	baseline - 6 months	complementary feeding	0.226855	0.411615	0.717006
4-Pyridoxic acid	baseline - 6 months	complementary feeding	0.159413	0.428472	0.717501
Acetylcarnitine	baseline - 6 months	complementary feeding	-0.187972	0.45534	0.717501
Adenine	baseline - 6 months	complementary feeding	-0.215275	0.432804	0.717501
Decanoylcarnitine	baseline - 6 months	complementary feeding	-0.183462	0.436663	0.717501
DPA	baseline - 6 months	complementary feeding	0.19513	0.447667	0.717501
Isocitrate	baseline - 6 months	complementary feeding	-0.226708	0.42014	0.717501
Neopterin	baseline - 6 months	complementary feeding	0.192208	0.450963	0.717501
Palmitoylcarnitine	baseline - 6 months	complementary feeding	-0.165409	0.456189	0.717501
THCA	baseline - 6 months	complementary feeding	0.205743	0.455681	0.717501
Xanthurenic acid	baseline - 6 months	complementary feeding	0.144997	0.431336	0.717501
1,3-Dimethylurate#	baseline - 6 months	age	0.000549001	0.63585	0.725406
Neu5Ac	baseline - 6 months	age	0.000824999	0.635082	0.725406
Creatinine	baseline - 6 months	formula feeding	0.545593	0.134515	0.726383
Ketoglutaric acid	baseline - 6 months	formula feeding	-0.580833	0.13943	0.728637
gamma-Glutamylalanine	baseline - 6 months	formula feeding	-0.475006	0.154861	0.737868
Theobromine	baseline - 6 months	formula feeding	0.49783	0.15171	0.737868
Uric acid	baseline - 6 months	formula feeding	0.605826	0.14649	0.737868
Tyramine	baseline - 6 months	formula feeding	0.567228	0.16399	0.737954
Vanillactic acid	baseline - 6 months	formula feeding	-0.429242	0.163794	0.737954
bMCA	baseline - 6 months	formula feeding	-0.477678	0.198205	0.771136
Citrate	baseline - 6 months	formula feeding	0.517973	0.21673	0.771136
HCA	baseline - 6 months	formula feeding	0.487468	0.214761	0.771136
Indoxyl sulfuric acid	baseline - 6 months	formula feeding	0.458931	0.216647	0.771136
Pseudouridine	baseline - 6 months	formula feeding	0.545837	0.181115	0.771136
Pyruvate	baseline - 6 months	formula feeding	0.549449	0.181616	0.771136
Riboflavin	baseline - 6 months	formula feeding	-0.50501	0.19225	0.771136
Tyrosine	baseline - 6 months	formula feeding	-0.479195	0.21797	0.771136
Urocanic acid	baseline - 6 months	formula feeding	0.540945	0.195083	0.771136
Xanthine	baseline - 6 months	formula feeding	-0.532861	0.218964	0.771136
Cadaverine	baseline - 6 months	age	0.000614807	0.685144	0.776177
OA	baseline - 6 months	complementary feeding	-0.170991	0.499922	0.778724
Putrescine	baseline - 6 months	age	0.000681788	0.69364	0.780345
7ketoLCA	baseline - 6 months	complementary feeding	0.155321	0.507102	0.782386
Saccharopine	baseline - 6 months	age	0.000493669	0.710509	0.79381
N-Acetyl-Tyrosine	baseline - 6 months	formula feeding	-0.443167	0.232612	0.80177
Glutamine	baseline - 6 months	age	-0.000604312	0.72475	0.804174
3-Methyl-2-Oxovalerate	baseline - 6 months	formula feeding	-0.399514	0.240283	0.810957
4-OH-PAA#	baseline - 6 months	formula feeding	-0.398238	0.258003	0.819538
Inosine	baseline - 6 months	formula feeding	-0.435196	0.255043	0.819538
UCA	baseline - 6 months	formula feeding	-0.372236	0.257395	0.819538
Isoleucine	baseline - 6 months	complementary feeding	-0.14773	0.545677	0.833959
N2-Gamma-Glutamylglutamine	baseline - 6 months	formula feeding	-0.3542	0.268185	0.835499
Methionine.sulfoxide	baseline - 6 months	age	0.000409946	0.766028	0.844194
Glycine	baseline - 6 months	complementary feeding	-0.151917	0.563363	0.845044
Trimethylamine	baseline - 6 months	complementary feeding	-0.147981	0.560195	0.845044
1,3-Dimethylurate#	baseline - 6 months	complementary feeding	0.105116	0.571462	0.845466
Paraxanthine#	baseline - 6 months	complementary feeding	0.118219	0.574082	0.845466
Allantoin	baseline - 6 months	complementary feeding	0.128405	0.587595	0.853421
Caffeine	baseline - 6 months	complementary feeding	0.0730975	0.595287	0.853421
Homoarginine#	baseline - 6 months	complementary feeding	0.132103	0.591322	0.853421
Orotic acid	baseline - 6 months	formula feeding	0.408698	0.285652	0.856956
Pregnenolone Sulfate	baseline - 6 months	formula feeding	-0.291034	0.284156	0.856956
Acetate	baseline - 6 months	complementary feeding	0.1362	0.616337	0.861556
Deoxycarnitine	baseline - 6 months	complementary feeding	-0.12489	0.616916	0.861556
Pantothenic acid	baseline - 6 months	complementary feeding	0.116368	0.613504	0.861556
Ethanolamine	baseline - 6 months	complementary feeding	-0.128163	0.637149	0.867379
Tyramine	baseline - 6 months	complementary feeding	-0.125696	0.634482	0.867379
Valine	baseline - 6 months	complementary feeding	-0.123745	0.636063	0.867379
5-Aminovaleric acid	baseline - 6 months	formula feeding	-0.364776	0.325205	0.874236
Alpha-N-Acetylarginine	baseline - 6 months	formula feeding	-0.377865	0.329188	0.874236
Cytosine	baseline - 6 months	formula feeding	-0.406841	0.31985	0.874236
EDCA	baseline - 6 months	formula feeding	-0.314033	0.31966	0.874236
Neopterin	baseline - 6 months	formula feeding	-0.400928	0.309006	0.874236
Neu5Ac	baseline - 6 months	formula feeding	0.40521	0.328872	0.874236
Taurine	baseline - 6 months	formula feeding	-0.305648	0.31748	0.874236
Alanine#	baseline - 6 months	complementary feeding	-0.0938768	0.688178	0.875252
Alpha-N-Acetylarginine	baseline - 6 months	complementary feeding	-0.0996818	0.687642	0.875252
Arginine	baseline - 6 months	complementary feeding	0.111892	0.6781	0.875252
Cadaverine	baseline - 6 months	complementary feeding	-0.100358	0.669184	0.875252
Citrulline	baseline - 6 months	complementary feeding	-0.0981236	0.67822	0.875252
Creatine#	baseline - 6 months	complementary feeding	-0.0853847	0.697963	0.875252
Histidine	baseline - 6 months	complementary feeding	0.0979032	0.718571	0.875252
Isethionic acid	baseline - 6 months	complementary feeding	0.0651215	0.684818	0.875252
LA	baseline - 6 months	complementary feeding	-0.098816	0.709624	0.875252
Leucine	baseline - 6 months	complementary feeding	-0.0955105	0.717077	0.875252
Phenylalanine	baseline - 6 months	complementary feeding	0.102271	0.705864	0.875252
Pyridoxal	baseline - 6 months	complementary feeding	0.101197	0.657901	0.875252
Thymidine	baseline - 6 months	complementary feeding	0.0929248	0.699208	0.875252
Xanthine	baseline - 6 months	complementary feeding	-0.119104	0.670519	0.875252
2-Hydroxybutyric acid	baseline - 6 months	formula feeding	-0.339692	0.359771	0.886443
Arginine	baseline - 6 months	formula feeding	-0.383386	0.358593	0.886443
DGLA#	baseline - 6 months	formula feeding	-0.350812	0.361144	0.886443
Indoxyl Glucoside	baseline - 6 months	formula feeding	-0.325554	0.357121	0.886443
Isocitrate	baseline - 6 months	formula feeding	0.413834	0.340035	0.886443
Orotic acid	baseline - 6 months	complementary feeding	-0.0833781	0.733926	0.887284
3oxoCDCA	baseline - 6 months	formula feeding	0.294575	0.367152	0.887741
Tyrosine	baseline - 6 months	complementary feeding	0.0820186	0.744279	0.893135
3oxoCA	baseline - 6 months	age	0.000380338	0.825526	0.893348
PAGln	baseline - 6 months	age	0.000288663	0.817419	0.893348
Palmitic acid	baseline - 6 months	age	0.00038445	0.827174	0.893348
5-Methylcytidine	baseline - 6 months	age	-0.000312421	0.834233	0.895005
5-Methyluridine	baseline - 6 months	age	0.000293145	0.849974	0.905893
DGLA#	baseline - 6 months	complementary feeding	-0.0651514	0.791886	0.922917
EPA	baseline - 6 months	complementary feeding	-0.0685969	0.779443	0.922917
GCA	baseline - 6 months	complementary feeding	0.0756382	0.787586	0.922917
Ketoglutaric acid	baseline - 6 months	complementary feeding	0.0667317	0.791818	0.922917
Cadaverine	baseline - 6 months	formula feeding	-0.305334	0.402103	0.938197
Leucine	baseline - 6 months	formula feeding	0.338672	0.405394	0.938197
UDCA	baseline - 6 months	formula feeding	-0.235235	0.398495	0.938197
4-OH-PAA#	baseline - 6 months	age	-0.000207943	0.886849	0.939016
Histidine	baseline - 6 months	age	-0.000235728	0.892886	0.93927
Creatine#	baseline - 6 months	age	0.000179443	0.899382	0.94
UCA	baseline - 6 months	complementary feeding	0.0427848	0.83853	0.970299
Decanoylcarnitine	baseline - 6 months	age	0.000126002	0.934424	0.970363
GABA#	baseline - 6 months	complementary feeding	-0.0470889	0.851672	0.978517
Cytidine	baseline - 6 months	complementary feeding	-0.0421565	0.866464	0.978519
N-Acetyl-Tyrosine	baseline - 6 months	complementary feeding	-0.0415158	0.862756	0.978519
TCA	baseline - 6 months	complementary feeding	0.0462346	0.872612	0.978519
TCDCA	baseline - 6 months	complementary feeding	0.0412715	0.881875	0.978519
Uridine	baseline - 6 months	complementary feeding	-0.041343	0.877496	0.978519
PAGln	baseline - 6 months	complementary feeding	-0.0262809	0.892489	0.98356
Indoxyl Glucoside	baseline - 6 months	complementary feeding	0.0267533	0.906533	0.985627
Serine	baseline - 6 months	complementary feeding	-0.0319434	0.900944	0.985627
Betaine	baseline - 6 months	complementary feeding	-0.0228011	0.913055	0.986099
Aminoadipic acid	baseline - 6 months	complementary feeding	0.0185833	0.942458	0.987038
Carnitine	baseline - 6 months	complementary feeding	0.00962775	0.970105	0.987038
GCDCA	baseline - 6 months	complementary feeding	-0.0062314	0.979421	0.987038
Glutamine	baseline - 6 months	complementary feeding	-0.0113144	0.96619	0.987038
Guanidineacetic acid	baseline - 6 months	complementary feeding	0.00606987	0.977609	0.987038
Mead acid	baseline - 6 months	complementary feeding	-0.0201877	0.92683	0.987038
N-Acetylputrescine	baseline - 6 months	complementary feeding	0.0190825	0.938116	0.987038
Nicotinic acid	baseline - 6 months	complementary feeding	-0.00978146	0.965465	0.987038
Pregnenolone Sulfate	baseline - 6 months	complementary feeding	-0.0169195	0.92305	0.987038
Riboflavin	baseline - 6 months	complementary feeding	0.00745258	0.97613	0.987038
Uracil	baseline - 6 months	complementary feeding	0.00562427	0.980945	0.987038
Propionylcarnitine	baseline - 6 months	age	-9.84694e-05	0.956837	0.987309
Gluconate	baseline - 6 months	formula feeding	0.29717	0.436985	0.987749
Ornithine	baseline - 6 months	formula feeding	0.3132	0.438999	0.987749
Acetylcarnitine	baseline - 6 months	age	6.71419e-05	0.967272	0.990748
Histamine	baseline - 6 months	age	-5.256e-05	0.974397	0.990748
Inosine	baseline - 6 months	age	4.13938e-05	0.978516	0.990748
Aminoadipic acid	baseline - 6 months	formula feeding	-0.303838	0.448703	0.991081
Galactitol#	baseline - 6 months	formula feeding	0.3111	0.452716	0.991081
Gluconate	baseline - 6 months	age	-1.71171e-05	0.991342	0.993561
Glycylproline	baseline - 6 months	age	1.27995e-05	0.993561	0.993561
Methionine	baseline - 6 months	complementary feeding	-0.000932028	0.996862	0.996862
1-Methylurate	baseline - 6 months	formula feeding	0.0544759	0.88547	0.996868
3-Hydroxybutyric acid	baseline - 6 months	formula feeding	-0.0442032	0.888119	0.996868
3oxoCA	baseline - 6 months	formula feeding	0.20375	0.62169	0.996868
4-Guanidinobutyric acid	baseline - 6 months	formula feeding	0.00729779	0.9785	0.996868
4-Hydroxybenzoic acid	baseline - 6 months	formula feeding	-0.166921	0.557808	0.996868
4-Hydroxycinnamic acid	baseline - 6 months	formula feeding	-0.0967071	0.809599	0.996868
4-OH-PLA#	baseline - 6 months	formula feeding	-0.0669208	0.848952	0.996868
4-Pyridoxic acid	baseline - 6 months	formula feeding	0.049175	0.873912	0.996868
5-Aminolevulinic acid#	baseline - 6 months	formula feeding	-0.108216	0.73792	0.996868
5-Hydroxytryptophan	baseline - 6 months	formula feeding	-0.125779	0.727772	0.996868
5-Methylcytidine	baseline - 6 months	formula feeding	-0.00621198	0.985908	0.996868
5-Oxoproline	baseline - 6 months	formula feeding	0.0768296	0.822618	0.996868
7ketoDCA	baseline - 6 months	formula feeding	-0.0665708	0.854272	0.996868
7ketoLCA	baseline - 6 months	formula feeding	-0.113207	0.754057	0.996868
9-Hexadecenoylcarnitine	baseline - 6 months	formula feeding	0.129178	0.693273	0.996868
AA	baseline - 6 months	formula feeding	-0.0269697	0.933667	0.996868
Acetate	baseline - 6 months	formula feeding	0.1644	0.696119	0.996868
Acetylcarnitine	baseline - 6 months	formula feeding	-0.130468	0.736865	0.996868
Adenine	baseline - 6 months	formula feeding	-0.0534434	0.90078	0.996868
Adenosine#	baseline - 6 months	formula feeding	0.112526	0.777963	0.996868
Agmatine	baseline - 6 months	formula feeding	0.249464	0.513017	0.996868
ALA#	baseline - 6 months	formula feeding	0.0435641	0.915575	0.996868
Alanine#	baseline - 6 months	formula feeding	-0.251046	0.485553	0.996868
alloCA	baseline - 6 months	formula feeding	-0.0104979	0.976215	0.996868
Argininosuccinic Acid	baseline - 6 months	formula feeding	-0.0595824	0.864021	0.996868
CA	baseline - 6 months	formula feeding	-0.10628	0.760825	0.996868
Caffeine	baseline - 6 months	formula feeding	0.00963424	0.964922	0.996868
Carnitine	baseline - 6 months	formula feeding	0.187827	0.636465	0.996868
Carnosine	baseline - 6 months	formula feeding	0.0312119	0.920858	0.996868
CDCA	baseline - 6 months	formula feeding	0.118296	0.739395	0.996868
Choline	baseline - 6 months	formula feeding	0.110063	0.742663	0.996868
Citrulline	baseline - 6 months	formula feeding	-0.00143423	0.996868	0.996868
Creatine#	baseline - 6 months	formula feeding	-0.128907	0.705532	0.996868
Cytidine	baseline - 6 months	formula feeding	0.0537771	0.890915	0.996868
Decanoylcarnitine	baseline - 6 months	formula feeding	-0.114344	0.753326	0.996868
Deoxycarnitine	baseline - 6 months	formula feeding	-0.0162655	0.966135	0.996868
DHA	baseline - 6 months	formula feeding	-0.100819	0.737361	0.996868
EPA	baseline - 6 months	formula feeding	0.0823213	0.826794	0.996868
Ethanolamine	baseline - 6 months	formula feeding	0.271195	0.519155	0.996868
GCA	baseline - 6 months	formula feeding	-0.0713806	0.868257	0.996868
GCDCA	baseline - 6 months	formula feeding	0.0834193	0.821808	0.996868
Glutamine	baseline - 6 months	formula feeding	-0.177283	0.669198	0.996868
Glycine	baseline - 6 months	formula feeding	0.144851	0.722697	0.996868
Glycylproline	baseline - 6 months	formula feeding	0.182039	0.621988	0.996868
Guanidineacetic acid	baseline - 6 months	formula feeding	-0.168082	0.616419	0.996868
Guanine	baseline - 6 months	formula feeding	-0.116993	0.77524	0.996868
GUDCA	baseline - 6 months	formula feeding	-0.22911	0.482594	0.996868
Histamine	baseline - 6 months	formula feeding	0.0957489	0.805813	0.996868
Histidine	baseline - 6 months	formula feeding	0.106707	0.800115	0.996868
Homoarginine#	baseline - 6 months	formula feeding	-0.110046	0.771264	0.996868
IAA	baseline - 6 months	formula feeding	-0.196702	0.616666	0.996868
ILA	baseline - 6 months	formula feeding	0.0144935	0.967174	0.996868
Isoleucine	baseline - 6 months	formula feeding	0.229055	0.545082	0.996868
Kynurenine	baseline - 6 months	formula feeding	0.0712838	0.84492	0.996868
LA	baseline - 6 months	formula feeding	0.182626	0.657011	0.996868
Lauroylcarnitine	baseline - 6 months	formula feeding	0.132509	0.675034	0.996868
Lysine	baseline - 6 months	formula feeding	0.171846	0.657414	0.996868
Malate	baseline - 6 months	formula feeding	-0.162237	0.671206	0.996868
Mead acid	baseline - 6 months	formula feeding	-0.220902	0.518457	0.996868
Methionine	baseline - 6 months	formula feeding	-0.0074692	0.983765	0.996868
Methionine.sulfoxide	baseline - 6 months	formula feeding	-0.173958	0.604246	0.996868
Myristoylcarnitine	baseline - 6 months	formula feeding	0.0883392	0.78922	0.996868
N6,N6,N6-Trimethyl-lysine	baseline - 6 months	formula feeding	-0.125263	0.621542	0.996868
N-Acetylglutamine	baseline - 6 months	formula feeding	-0.211726	0.604372	0.996868
N-Acetylputrescine	baseline - 6 months	formula feeding	-0.269914	0.478794	0.996868
N-Acetyltryptophan	baseline - 6 months	formula feeding	-0.142375	0.725423	0.996868
OA	baseline - 6 months	formula feeding	-0.0519864	0.89433	0.996868
PAGln	baseline - 6 months	formula feeding	-0.0563914	0.851933	0.996868
Palmitic acid	baseline - 6 months	formula feeding	0.234083	0.567755	0.996868
Palmitoylcarnitine	baseline - 6 months	formula feeding	-0.0880366	0.797906	0.996868
Paraxanthine#	baseline - 6 months	formula feeding	-0.166405	0.614823	0.996868
Phenylalanine	baseline - 6 months	formula feeding	0.193901	0.643019	0.996868
PLA#	baseline - 6 months	formula feeding	0.203583	0.578665	0.996868
Proline	baseline - 6 months	formula feeding	-0.0738402	0.836674	0.996868
Putrescine	baseline - 6 months	formula feeding	-0.103682	0.801297	0.996868
Serine	baseline - 6 months	formula feeding	0.0157021	0.968641	0.996868
Serotonin	baseline - 6 months	formula feeding	0.00841678	0.976675	0.996868
Skatole	baseline - 6 months	formula feeding	-0.00296564	0.993459	0.996868
Symmetric dimethylarginine#	baseline - 6 months	formula feeding	-0.153966	0.694543	0.996868
TCA	baseline - 6 months	formula feeding	-0.190957	0.665859	0.996868
TCDCA	baseline - 6 months	formula feeding	0.0593688	0.889115	0.996868
THCA	baseline - 6 months	formula feeding	0.287561	0.496381	0.996868
Threonine#	baseline - 6 months	formula feeding	-0.0192585	0.962782	0.996868
Total SCFA	baseline - 6 months	formula feeding	-0.0192584	0.961469	0.996868
Trimethylamine	baseline - 6 months	formula feeding	-0.208535	0.593985	0.996868
Tryptophan	baseline - 6 months	formula feeding	0.0408495	0.926963	0.996868
Valine	baseline - 6 months	formula feeding	0.163969	0.685074	0.996868
Xylitol	baseline - 6 months	formula feeding	0.26054	0.463846	0.996868

## Sheet: Table S9
Table S9. Comparison of the fold changes of metabolites and microbial taxa between the visits, and study groups based on delivery mode, allergy development, and feeding mode (breastfeeding, complementary feeding, formula feeding). The comparison is performed Mann-Whitney U test on microbiome taxa and the metabolites with missigness >20%. The “#” in the metabolite names indicates that the metaboli…
metabolite	visit	comparison groups group A - group B	ngroup A	ngroup B	mediangroup A	mediangroup B	log 2 fold change (group A/group B)	Punadjusted	Padjusted (Q)
isoUDCA	-	12 months - baseline	47	69	0.000323121	0.0166303	5.6856	1.74005e-16	9.91828e-15
Ferulic acid	-	12 months - baseline	25	72	62.6787	2317.89	5.20869	5.48312e-13	1.32904e-11
4-OH-PPA	-	12 months - baseline	30	70	257.284	9279.84	5.17267	6.99497e-13	1.32904e-11
3,4-Dihydroxybenzoic acid	-	12 months - baseline	21	72	79.3149	6952.89	6.45388	8.38867e-12	1.19539e-10
Ferulic acid	-	6 months - 12 months	54	72	322.688	2317.89	2.8446	1.51585e-11	8.79194e-10
ER/CC	-	6 months - baseline	48	71	2.63398	14.9256	2.50247	4.60122e-10	5.24539e-09
Tryptamine	-	12 months - baseline	46	72	529.788	18193.7	5.10188	7.76427e-10	7.37605e-09
Butyrate	-	6 months - 12 months	44	68	2.27881	7.80505	1.77613	2.42358e-09	7.02837e-08
Butyrate	-	12 months - baseline	46	68	1.63187	7.80505	2.25788	2.94594e-09	2.39884e-08
N2,N2-Dimethylguanosine	-	6 months - 12 months	36	25	733.132	2375.1	1.69584	2.44042e-08	3.34341e-07
isoUDCA	-	6 months - 12 months	49	69	0.000831383	0.0166303	4.32216	2.53999e-08	3.34341e-07
3,4-Dihydroxybenzoic acid	-	6 months - 12 months	54	72	919.29	6952.89	2.91902	2.88225e-08	3.34341e-07
4-OH-PPA	-	6 months - 12 months	48	70	624.898	9279.84	3.89241	5.75415e-08	5.0047e-07
3-Hydroxybenzoic acid	-	6 months - 12 months	57	71	307.356	877.74	1.51388	6.04015e-08	5.0047e-07
Glycolate	-	12 months - baseline	31	70	458.851	1528.73	1.73624	6.36625e-08	4.4174e-07
Total BSCFA	-	12 months - baseline	54	49	0.967521	2.18718	1.1767	6.97484e-08	4.4174e-07
Homocarnosine	-	12 months - baseline	13	54	58.7848	481.447	3.03386	1.04128e-07	5.93528e-07
2-Hydroxyphenylacetic acid	-	12 months - baseline	29	62	104.816	429.925	2.03623	2.74461e-07	1.42221e-06
3-Hydroxybenzoic acid	-	12 months - baseline	42	71	198.695	877.74	2.14324	3.60417e-07	1.71198e-06
3,4-Dihydroxybenzoic acid	-	6 months - baseline	21	54	79.3149	919.29	3.53486	4.83757e-07	2.80579e-05
ER/CC	-	12 months - 6 months	67	71	3.67378	14.9256	2.02245	5.21141e-07	3.77827e-06
N2,N2-Dimethylguanosine	-	12 months - baseline	47	25	425.209	2375.1	2.48174	7.3493e-07	3.22239e-06
Ferulic acid	-	6 months - baseline	25	54	62.6787	322.688	2.36409	1.03052e-06	2.98851e-05
isoLCA	-	12 months - baseline	36	65	0.000373996	0.00121799	1.70341	1.85672e-06	7.55952e-06
3,4-Dihydroxyphenylacetic acid#	-	12 months - baseline	10	57	219.026	4240	4.27489	3.85988e-06	1.39131e-05
Quinaldic acid	-	12 months - baseline	17	52	63.2167	541.119	3.09757	3.90543e-06	1.39131e-05
PAA	-	12 months - baseline	30	71	871.406	3760.3	2.10943	1.7129e-05	5.74325e-05
Pyridoxine	-	12 months - baseline	46	62	240.616	791.108	1.71714	3.65057e-05	0.000115601
TLCA_3S	-	12 months - baseline	50	42	0.00980541	0.00123632	-2.98753	3.93344e-05	0.000118003
2,5-Furandicarboxylic acid	-	6 months - 12 months	31	53	133.363	209.969	0.654816	4.01794e-05	0.000258934
3,4-Dihydroxyphenylacetic acid#	-	6 months - 12 months	25	57	485.009	4240	3.12798	5.1391e-05	0.000298068
5-Hydroxylysine	-	12 months - baseline	51	55	113.955	710.101	2.63956	8.17157e-05	0.00023289
Hexanoylcarnitine	-	6 months - 12 months	57	39	16652.6	1595.33	-3.38383	8.71176e-05	0.000459348
Homocarnosine	-	6 months - baseline	13	27	58.7848	146.113	1.31357	9.76724e-05	0.00188833
PAA	-	6 months - 12 months	52	71	1088.06	3760.3	1.78909	0.000116864	0.000564842
5-Hydroxylysine	-	6 months - 12 months	44	55	109.83	710.101	2.69276	0.000137219	0.000612207
isoUDCA	-	6 months - baseline	47	49	0.000323121	0.000831383	1.36344	0.000149112	0.00216212
4-Aminobenzoic Acid	-	12 months - baseline	23	65	129.799	302.324	1.21982	0.000157013	0.000426179
Isobutyrate	-	12 months - baseline	18	39	0.497232	1.10954	1.15797	0.000174456	0.000452
3-Methylhistidine#	-	12 months - baseline	5	46	89.3024	238.053	1.41451	0.000216257	0.000535941
12ketoLCA	-	6 months - 12 months	11	15	0.000652625	0.0175241	4.74694	0.000229868	0.000952312
Urea	-	12 months - baseline	64	11	15881.4	344.651	-5.52606	0.0002506	0.000595175
Syringic acid	-	6 months - 12 months	21	60	262.888	609.782	1.21385	0.00031226	0.00120741
Glycolate	-	6 months - baseline	31	55	458.851	1339.64	1.54575	0.000332283	0.003408
12ketoCDCA	-	Vaginal - Caesarean	27	14	0.0467745	0.0100018	2.22546	0.000342118	0.020185
Tryptamine	-	6 months - baseline	46	47	529.788	9659.15	4.18841	0.000352552	0.003408
Butyrate	12m	Non-breastfed - Breastfed	54	14	7.25572	15.0139	1.0491	0.000354436	0.0202029
Homocarnosine	-	6 months - 12 months	27	54	146.113	481.447	1.7203	0.000445582	0.00161523
4-OH-PPA	-	6 months - baseline	30	48	257.284	624.898	1.28026	0.000456736	0.00378438
12ketoCDCA	-	12 months - baseline	31	63	0.0118557	0.0290766	1.29428	0.000468094	0.00106725
isoLCA	-	6 months - 12 months	49	65	0.000551799	0.00121799	1.14229	0.000501244	0.00171013
N2,N2-Dimethylguanosine	6m	Complementary-fed - Not-complementary-fed	26	10	819.899	332.494	1.30212	0.00065385	0.0329042
3-Methylcytidine	-	12 months - baseline	13	65	74.4701	860.253	3.53003	0.000693579	0.00152054
Glutathione	-	6 months - baseline	50	57	263.687	707.766	1.42444	0.00077284	0.00560309
Urea	-	6 months - 12 months	42	11	2877.99	344.651	-3.06185	0.000794151	0.00255893
TUDCA	-	12 months - baseline	41	66	0.00123654	0.00437363	1.82252	0.000832631	0.00175778
2-Hydroxyphenylacetic acid	-	6 months - 12 months	44	62	266.621	429.925	0.689293	0.000948894	0.00289662
isoLCA	12m	Non-breastfed - Breastfed	52	13	0.00107588	0.00404564	1.91085	0.00100826	0.0287355
TLCA_3S	-	6 months - baseline	50	45	0.00980541	0.00158587	-2.6283	0.00114001	0.00734674
3,4-Dihydroxybenzoic acid	6m	Complementary-fed - Not-complementary-fed	49	5	1547.96	75.0315	4.36672	0.00119652	0.0329042
Isovalerate	-	12 months - baseline	52	49	0.819884	1.21481	0.567235	0.00123344	0.00251093
Quinaldic acid	-	6 months - baseline	17	18	63.2167	305.065	2.27074	0.00161751	0.00938158
12ketoLCA	-	12 months - baseline	6	15	0.00043093	0.0175241	5.34574	0.0016217	0.0030919
Hexanoylcarnitine	-	12 months - baseline	56	39	14244.8	1595.33	-3.15851	0.00162732	0.0030919
TUDCA	-	6 months - 12 months	39	66	0.00168638	0.00437363	1.3749	0.00184792	0.00535897
trans-Aconitic acid	-	12 months - baseline	65	47	1203.1	666.373	-0.852355	0.0021282	0.00391314
Pyridoxine	-	6 months - 12 months	62	62	356.488	791.108	1.15002	0.00213414	0.00589429
Isobutyrate	-	6 months - baseline	18	11	0.497232	1.3558	1.44715	0.00219826	0.0115909
Octanoylcarnitine	-	6 months - 12 months	58	33	24874.7	4597.85	-2.43565	0.00292047	0.00769943
12ketoCDCA	-	6 months - baseline	31	41	0.0118557	0.0252282	1.08945	0.00307436	0.0148594
3-Hydroxybenzoic acid	12m	Non-breastfed - Breastfed	57	14	695.239	1681.64	1.27429	0.00412177	0.060053
GDCA	12m	Non-breastfed - Breastfed	16	9	0.000514395	0.00298035	2.53453	0.00433975	0.060053
MDCA	-	6 months - 12 months	61	50	0.000837423	0.000635232	-0.398674	0.00491824	0.0124025
Hydrocinnamic acid	12m	Non-breastfed - Breastfed	29	11	594.319	2606.74	2.13294	0.00571079	0.060053
ER/CC	12m	Receiving formula - Not receiving formula	23	48	24.4849	14.0507	0.801252	0.00612149	0.171499
3-Methylcytidine	12m	Non-breastfed - Breastfed	53	12	664.113	1832.74	1.4645	0.00632137	0.060053
MDCA	-	6 months - baseline	47	61	0.000607395	0.000837423	0.463321	0.00639969	0.0282187
3-Hydroxyhippurate#	-	6 months - baseline	62	55	1037.94	2078.7	1.00196	0.0068114	0.0282187
GHCA	6m	Allergic - Non-allergic	9	5	0.00117333	0.00280321	-1.25647	0.00699301	0.405594
Octanoylcarnitine	-	12 months - baseline	58	33	25458.7	4597.85	-2.46913	0.00703229	0.0125263
4-OH-PPA	6m	Complementary-fed - Not-complementary-fed	42	6	773.708	249.462	1.63297	0.00837419	0.138661
Pyridoxine	12m	Non-breastfed - Breastfed	50	12	1087.03	363.595	-1.57999	0.00904757	0.0736731
THDCA	-	6 months - baseline	19	2	0.0231809	0.000351707	-6.04242	0.00952381	0.0368254
2-Octenoylcarnitine	-	Vaginal - Caesarean	18	10	993.52	2655.02	-1.4181	0.00995541	0.473398
5,6-Dihydrouracil	-	12 months - baseline	21	67	326.927	1002.46	1.61651	0.0106191	0.0183421
ER/CC	12m	Non-breastfed - Breastfed	57	14	13.9869	24.3178	0.797942	0.0107492	0.076588
Butyrate	6m	Complementary-fed - Not-complementary-fed	37	7	2.53267	0.957619	1.40314	0.0110896	0.138661
trans-Aconitic acid	-	6 months - 12 months	55	47	1327.07	666.373	-0.993842	0.0111596	0.0268275
3-Methylcytidine	-	6 months - baseline	13	25	74.4701	436.887	2.55253	0.0112931	0.038464
2-Hydroxyphenylacetic acid	-	6 months - baseline	29	44	104.816	266.621	1.34693	0.0114923	0.038464
GDCA	-	6 months - 12 months	12	25	0.000309083	0.000767023	1.31127	0.0115636	0.0268275
3-Hydroxybenzoic acid	12m	Receiving formula - not receiving formula	23	48	1039.45	641.728	0.695787	0.0116618	0.171499
3,4-Dihydroxyphenylacetic acid#	-	6 months - baseline	10	25	219.026	485.009	1.14691	0.0119371	0.038464
Lactate	12m	Receiving formula - not receiving formula	6	9	3.27169	47.7772	-3.86822	0.011988	0.171499
PAA	6m	Complementary-fed - Not-complementary-fed	43	9	1393.35	312.279	2.15765	0.0127219	0.138661
IPA	12m	Non-breastfed - Breastfed	35	12	1507.79	15495.5	3.36133	0.0127864	0.0809806
5-Hydroxylysine	6m	Complementary-fed - Not-complementary-fed	35	9	114.707	70.079	0.710901	0.0151267	0.138661
Bifidobacterium spp.	-	6 months - baseline	50	70	44.8451	32.3208	-0.472489	0.0155485	0.0253395
7.12oxoLCA	-	12 months - baseline	28	36	0.000644252	0.000991954	0.622647	0.0155594	0.0253395
Syringic acid	12m	Receiving formula - not receiving formula	17	43	314.268	656.352	-1.06247	0.0155922	0.171499
3-Hydroxyhippurate#	-	6 months - 12 months	55	32	2078.7	927.82	-1.16377	0.0164575	0.0367128
Quinaldic acid	-	Vaginal - Caesarean	39	13	749.814	253.611	1.56391	0.0166104	0.473398
GDCA	12m	Receiving formula - not receiving formula	7	18	0.00298035	0.000549293	2.43983	0.0170793	0.171499
3,4-Dihydroxybenzoic acid	12m	Receiving formula - not receiving formula	23	49	11002	4341.1	1.34163	0.0177413	0.171499
Glutathione	6m	Receiving formula - Not receiving formula	6	51	2119.12	675.953	1.64847	0.0199531	0.788317
Isovalerate	12m	Receiving formula - not receiving formula	16	33	1.75862	0.86265	1.0276	0.0207645	0.172049
Bifidobacterium spp.	baseline	Allergic - Non-allergic	15	35	28.0936	54.5499	-0.957334	0.0210395	1
PAA	-	Vaginal - Caesarean	20	10	605.136	1592.51	-1.39597	0.0215566	0.585542
Ferulic acid	6m	Complementary-fed - Not-complementary-fed	49	5	363.545	74.2799	2.29109	0.0217625	0.170991
TMAO	-	Vaginal - Caesarean	33	12	553.862	310.946	0.832861	0.0232673	0.400118
Pyridoxine	-	Vaginal - Caesarean	48	14	467.499	145.086	1.68806	0.0245163	0.400118
Total BSCFA	-	6 months - baseline	54	19	0.967521	1.41015	0.543488	0.0248269	0.0757875
isoLCA	12m	Receiving formula - not receiving formula	21	44	0.00217814	0.00107588	1.01758	0.0253538	0.183815
2-Octenoylcarnitine	-	6 months - 12 months	55	28	2897.43	1338.49	-1.11417	0.025769	0.0553557
Ascorbate	-	12 months - baseline	43	70	2016.78	5147.69	1.35187	0.0271924	0.0430546
IPA	-	Vaginal - Caesarean	10	5	1825.63	101.85	4.16388	0.027972	0.400118
4-Aminobenzoic Acid	-	6 months - baseline	23	32	129.799	306.109	1.23777	0.0287521	0.083381
Total BSCFA	12m	Receiving formula - not receiving formula	16	33	2.7531	1.87234	0.556215	0.0310872	0.183993
4-OH-PPA	-	Vaginal - Caesarean	50	20	12812.1	4340.16	1.56169	0.0314297	0.497126
Butyrate	12m	Receiving formula - not receiving formula	23	45	9.32994	7.02158	0.410071	0.0317228	0.183993
Pyridoxine	6m	Complementary-fed - Not-complementary-fed	50	12	469.563	162.356	1.53216	0.0317934	0.215285
Glycolate	-	6 months - 12 months	55	70	1339.64	1528.73	0.190483	0.0338999	0.0691431
Bifidobacterium spp.	-	12 months - 6 months	62	70	42.8704	32.3208	-0.40752	0.0345716	0.0691431
4-Aminobenzoic Acid	-	Vaginal - Caesarean	19	4	164.621	81.929	1.0067	0.0350085	0.585542
2,5-Furandicarboxylic acid	12m	Non-breastfed - Breastfed	41	12	198.533	276.842	0.479687	0.0350881	0.184743
Tiglylcarnitine	12m	Non-breastfed - Breastfed	22	3	1262.29	5428.74	2.10458	0.0356522	0.184743
trans-Aconitic acid	-	Vaginal - Caesarean	46	19	2209.51	778.639	1.5047	0.0363591	0.585542
12ketoLCA	6m	Complementary-fed - Not-complementary-fed	9	2	0.000832121	0.000285768	1.54195	0.0363636	0.215285
Tryptamine	-	6 months - 12 months	47	72	9659.15	18193.7	0.913475	0.0370937	0.0717144
12ketoCDCA	6m	Receiving formula - Not receiving formula	5	36	0.0674404	0.023281	1.53446	0.037326	0.788317
isoUDCA	6m	Complementary-fed - Not-complementary-fed	42	7	0.00121123	0.000328824	1.88108	0.0391427	0.215285
Octanoylcarnitine	-	Vaginal - Caesarean	22	11	1820.56	11833.4	-2.70042	0.039663	0.497126
Tartaric acid	12m	Receiving formula - not receiving formula	12	34	344.487	792.12	-1.20127	0.0403232	0.207469
Glutathione	-	Vaginal - Caesarean	39	11	358.653	138.497	1.37274	0.0403822	0.585542
Butyrate	-	Vaginal - Caesarean	33	11	1.60305	4.30992	-1.42684	0.0408385	0.400118
Quinaldic acid	12m	Allergic - Non-allergic	14	38	313.604	770.351	-1.29657	0.0411807	0.953178
TUDCA	12m	Receiving formula - not receiving formula	23	43	0.00277956	0.0063605	-1.19428	0.0429245	0.207469
5,6-Dihydrouracil	-	6 months - baseline	21	50	326.927	653.164	0.998478	0.043165	0.119218
Quinaldic acid	12m	Non-breastfed - Breastfed	40	12	416.226	880.489	1.08094	0.0434899	0.198688
3,4-Dihydroxybenzoic acid	-	Vaginal - Caesarean	52	20	8705.37	3791.59	1.1991	0.0436075	0.497126
Isovalerate	12m	Non-breastfed - Breastfed	41	8	1.07104	1.52743	0.512092	0.0453148	0.198688
Glycolate	-	Vaginal - Caesarean	42	13	1399.65	745.367	0.909041	0.0455582	0.400118
Dihydroorotic acid	baseline	Allergic - Non-allergic	4	14	2214.35	761.009	1.54089	0.0464052	1
Hydrocinnamic acid	-	Vaginal - Caesarean	16	3	789.146	198.698	1.98971	0.0474716	0.400118
Dihydroorotic acid	-	6 months - baseline	18	15	997.276	2934.71	1.55715	0.0477953	0.126006
2-Octenoylcarnitine	6m	Complementary-fed - Not-complementary-fed	42	13	2422.83	4133.29	-0.770594	0.0478304	0.239152
Octanoylcarnitine	12m	Allergic - Non-allergic	9	24	16449.1	1820.56	3.17556	0.0486378	0.953178
Quinaldic acid	-	6 months - 12 months	18	52	305.065	541.119	0.826828	0.0489971	0.0916721
TMAO	6m	Receiving formula - Not receiving formula	2	43	2397.01	407.236	2.5573	0.0505051	0.788317
Ammonia	-	6 months - 12 months	47	61	16.5766	19.493	0.233806	0.0509413	0.092331
Valerylcarnitine	-	Vaginal - Caesarean	29	11	1762.3	4182.44	-1.24689	0.0515834	0.598367
3-Methylcytidine	-	6 months - 12 months	25	65	436.887	860.253	0.977501	0.0550135	0.0966904
trans-Aconitic acid	6m	Receiving formula - Not receiving formula	7	48	7231.85	1016.32	2.83101	0.0553205	0.788317
Glutathione	-	12 months - baseline	50	29	263.687	553.573	1.06995	0.0565136	0.0870616
isoLCA	-	6 months - baseline	36	49	0.000373996	0.000551799	0.561119	0.0584937	0.147506
Hexanoylcarnitine	-	Vaginal - Caesarean	27	12	1247.85	4986.39	-1.99855	0.0606299	0.573083
7.12oxoLCA	-	6 months - baseline	28	38	0.000644252	0.000907508	0.494285	0.0642111	0.155177
Urea	-	6 months - baseline	64	42	15881.4	2877.99	-2.4642	0.0700128	0.16243
Isovalerylcarnitine	-	Vaginal - Caesarean	28	10	2388.62	11362.2	-2.24999	0.0703786	0.573083
12ketoLCA	12m	Non-breastfed - Breastfed	8	7	0.00712876	0.0284273	1.99555	0.0721057	0.293573
isoLCA	6m	Allergic - Non-allergic	14	35	0.000385548	0.00067071	-0.798778	0.0746078	0.917486
Dihydroorotic acid	-	Vaginal - Caesarean	10	5	1387.77	10444.2	-2.91186	0.0752581	0.555028
3-Methylhistidine#	-	6 months - baseline	5	13	89.3024	183.67	1.04035	0.0753968	0.165093
5,6-Dihydrouracil	baseline	Allergic - Non-allergic	8	13	196.024	336.353	-0.77895	0.0756008	1
N2,N2-Dimethylguanosine	-	6 months - baseline	47	36	425.209	733.132	0.785902	0.0768534	0.165093
Lactate	12m	Non-breastfed - Breastfed	11	4	42.1026	3.27169	-3.6858	0.0776557	0.295092
IPA	12m	Receiving formula - not receiving formula	18	29	13493.5	1507.79	3.16175	0.078009	0.337487
Quinaldic acid	-	Vaginal - Caesarean	11	6	127.918	38.0629	1.74876	0.0782159	0.756087
TLCA_3S	6m	Allergic - Non-allergic	14	31	0.00226058	0.00121522	0.895482	0.0795145	0.917486
Isobutyrate	12m	Receiving formula - not receiving formula	14	25	1.27612	1.00969	0.337843	0.0814624	0.337487
GHCA	6m	Complementary-fed - Not-complementary-fed	9	5	0.00219418	0.00117333	0.903069	0.0829171	0.380037
Glycolate	12m	Non-breastfed - Breastfed	56	14	1452.16	1768.93	0.284685	0.0844901	0.300996
Ammonia	-	12 months - baseline	24	61	15.1938	19.493	0.359469	0.0940704	0.141106
Tryptamine	-	Vaginal - Caesarean	35	12	7111.33	28939.2	-2.02483	0.0950088	0.622835
IPA	-	6 months - 12 months	15	47	302.065	7255.54	4.58615	0.0971939	0.165801
3,4-Dihydroxybenzoic acid	12m	Non-breastfed - Breastfed	58	14	5245.21	10394.8	0.986795	0.100308	0.309854
MDCA	-	Vaginal - Caesarean	37	13	0.000657769	0.000417733	0.655001	0.102187	0.658852
7.12oxoLCA	6m	Receiving formula - Not receiving formula	4	34	0.00241219	0.000809627	1.57501	0.102256	0.851608
Total BSCFA	12m	Non-breastfed - Breastfed	41	8	1.96357	2.4903	0.342837	0.102517	0.309854
Tryptamine	12m	Non-breastfed - Breastfed	58	14	21861.4	15082.4	-0.535519	0.103285	0.309854
2,5-Furandicarboxylic acid	-	6 months - baseline	18	31	153.13	133.363	-0.199391	0.103947	0.21532
12ketoLCA	-	Vaginal - Caesarean	11	4	0.0256479	0.00712876	1.84712	0.104029	0.658852
Phenylethylamine	-	12 months - baseline	42	63	807.379	1482.21	0.876434	0.10407	0.152103
3-Methylcytidine	6m	Complementary-fed - Not-complementary-fed	23	2	450.439	197.582	1.18888	0.106667	0.451282
IPA	-	12 months - baseline	6	47	441.649	7255.54	4.03811	0.107852	0.153688
Isovalerate	6m	Receiving formula - Not receiving formula	1	17	2.34419	0.905802	1.37182	0.111111	0.851608
Butyrate	-	6 months - baseline	46	44	1.63187	2.27881	0.481754	0.11118	0.22236
Tiglylcarnitine	12m	Receiving formula - not receiving formula	5	20	3110.35	1353.69	1.20017	0.112366	0.434481
Glutathione	-	6 months - 12 months	57	29	707.766	553.573	-0.354498	0.116143	0.192466
Dihydroorotic acid	-	Vaginal - Caesarean	8	7	1846.74	538.736	1.77733	0.120591	0.687366
Phenylethylamine	6m	Complementary-fed - Not-complementary-fed	43	11	1440.91	680.181	1.08299	0.123174	0.483899
Isovalerylcarnitine	12m	Allergic - Non-allergic	10	28	10783.8	2388.62	2.17462	0.124575	0.953178
MDCA	6m	Receiving formula - Not receiving formula	6	55	0.000515517	0.000930542	-0.852052	0.130121	0.851608
Lactate	6m	Receiving formula - Not receiving formula	6	41	40.7349	12.9163	1.65707	0.132547	0.851608
4-OH-PPA	6m	Allergic - Non-allergic	14	34	331.768	682.219	-1.04006	0.132632	0.917486
Bifidobacterium spp.	12m	Receiving formula - Not receiving formula	23	47	25.4014	36.257	-0.513354	0.134248	0.453918
N2,N2-Dimethylguanosine	6m	Receiving formula - Not receiving formula	5	31	1080.01	713.554	0.597952	0.134464	0.851608
Pyridoxine	12m	Receiving formula - not receiving formula	20	42	431.967	919.013	-1.08916	0.134929	0.453918
2,5-Furandicarboxylic acid	12m	Allergic - Non-allergic	15	38	265.094	195.717	0.437737	0.137209	0.953178
3-Hydroxybenzoic acid	-	6 months - baseline	42	57	198.695	307.356	0.629356	0.13801	0.266819
ER/CC	baseline	Allergic - Non-allergic	14	34	3.99338	2.35283	0.763213	0.138667	1
Hydrocinnamic acid	12m	Receiving formula - not receiving formula	17	23	1786.87	796.664	1.16539	0.140871	0.453918
Hexanoylcarnitine	12m	Allergic - Non-allergic	12	27	2762.29	1212.58	1.18779	0.141626	0.953178
3-Indoleacrylic acid	6m	Complementary-fed - Not-complementary-fed	13	1	152.085	26.1263	2.5413	0.142857	0.50932
2-Octenoylcarnitine	-	6 months - baseline	46	55	1902.65	2897.43	0.606764	0.145423	0.272083
12ketoLCA	6m	Allergic - Non-allergic	2	9	0.000383299	0.000832121	-1.11832	0.145455	0.917486
Butyrylcarnitine#	6m	Allergic - Non-allergic	17	44	7962.82	4119.9	0.950671	0.146657	0.917486
4-Aminobenzoic Acid	-	Vaginal - Caesarean	49	16	355.203	236.786	0.585058	0.147107	0.762281
3-Hydroxybenzoic acid	baseline	Allergic - Non-allergic	9	33	247.033	194.775	0.3429	0.152036	1
Hydrocinnamic acid	6m	Allergic - Non-allergic	5	14	244.615	789.146	-1.68978	0.156003	0.917486
MDCA	12m	Non-breastfed - Breastfed	42	8	0.000591605	0.000799152	0.433836	0.159707	0.455166
5,6-Dihydrouracil	12m	Allergic - Non-allergic	20	47	595.652	1201.76	-1.01261	0.161444	0.953178
Homocarnosine	-	Vaginal - Caesarean	19	8	125.1	351.248	-1.48941	0.16261	0.77979
MDCA	6m	Complementary-fed - Not-complementary-fed	48	13	0.000798112	0.00159292	-0.99701	0.163328	0.50932
3-Methylhistidine#	-	6 months - 12 months	13	46	183.67	238.053	0.374163	0.163675	0.260712
GDCA	-	6 months - baseline	19	12	0.0005397	0.000309083	-0.804162	0.164162	0.297543
Homocarnosine	12m	Allergic - Non-allergic	16	38	319.737	594.059	-0.893723	0.165455	0.953178
3-Indoleacrylic acid	-	6 months - 12 months	14	44	136.422	292.225	1.099	0.166317	0.260712
2-Octenoylcarnitine	baseline	Allergic - Non-allergic	11	35	1261.66	2150.35	-0.76925	0.166663	1
GDCA	6m	Complementary-fed - Not-complementary-fed	11	1	0.000309726	0.000162579	0.92985	0.166667	0.50932
isoLCA	6m	Complementary-fed - Not-complementary-fed	41	8	0.000646542	0.000425825	0.602485	0.166687	0.50932
3,4-Dihydroxyphenylacetic acid#	12m	Receiving formula - not receiving formula	18	39	6826.64	3410.37	1.00125	0.168501	0.477201
Quinaldic acid	12m	Receiving formula - not receiving formula	18	34	853.073	416.226	1.0353	0.170663	0.477201
Glycolate	6m	Allergic - Non-allergic	12	43	1765.52	1013.12	0.801289	0.171151	0.917486
3-Methylcytidine	12m	Receiving formula - not receiving formula	21	44	1554.06	710.978	1.12817	0.17278	0.477201
Total BSCFA	-	6 months - 12 months	19	49	1.41015	2.18718	0.633216	0.173162	0.2643
IPA	6m	Allergic - Non-allergic	3	12	95.0747	977.537	-3.36202	0.18022	0.917486
Valerate	-	12 months - baseline	5	11	0.454427	2.02707	2.15727	0.180403	0.250804
GHCA	12m	Allergic - Non-allergic	6	9	0.00129335	0.00236385	-0.870024	0.181019	0.953178
Isovalerylcarnitine	-	Vaginal - Caesarean	46	17	3840.72	4934.14	-0.361422	0.182196	1
Tryptamine	-	Vaginal - Caesarean	52	20	17463.3	36545.9	-1.06539	0.184717	0.846173
Ferulic acid	12m	Receiving formula - not receiving formula	23	49	2099.33	2662.16	-0.342666	0.185405	0.488796
Dihydroorotic acid	-	6 months - 12 months	15	15	2934.71	1098.58	-1.41758	0.187268	0.278502
ER/CC	-	6 months - baseline	48	67	2.63398	3.67378	0.480023	0.187289	0.329175
2-Octenoylcarnitine	-	Vaginal - Caesarean	38	17	2633.34	3568.35	-0.438361	0.188608	0.77979
3-Methylcytidine	6m	Allergic - Non-allergic	5	20	208.977	450.521	-1.10825	0.191718	0.917486
Butyrylcarnitine#	-	12 months - baseline	62	37	5370.69	4244.35	-0.339561	0.196698	0.266947
ER/CC	-	Vaginal - Caesarean	47	20	3.09738	5.86943	-0.922174	0.197103	0.77979
isoUDCA	6m	Allergic - Non-allergic	16	33	0.00044493	0.00122189	-1.45746	0.199345	0.917486
IPA	-	Vaginal - Caesarean	35	12	9779.07	2531.54	1.94968	0.203137	0.846173
Pyridoxine	-	6 months - baseline	46	62	240.616	356.488	0.567122	0.206105	0.348438
Hexanoylcarnitine	-	Vaginal - Caesarean	39	18	8989.83	21288.4	-1.2437	0.209115	0.77979
7.12oxoLCA	baseline	Allergic - Non-allergic	4	24	0.00186015	0.000550371	1.75694	0.209328	1
Ascorbate	-	6 months - baseline	43	55	2016.78	5613.78	1.47692	0.210264	0.348438
Lactate	-	Vaginal - Caesarean	31	9	13.264	4.50764	1.55708	0.210518	1
Total BSCFA	6m	Complementary-fed - Not-complementary-fed	18	1	1.74756	0.465098	1.90974	0.210526	0.609418
Ascorbate	baseline	Allergic - Non-allergic	12	31	442.722	2850.79	-2.68689	0.211114	1
Ascorbate	-	Vaginal - Caesarean	40	15	6265.21	3090.58	1.01948	0.211313	0.77979
Butyrylcarnitine#	6m	Receiving formula - Not receiving formula	5	56	7398.25	4984.87	0.569627	0.211721	0.942928
Butyrylcarnitine#	-	Vaginal - Caesarean	41	20	6339.39	2724.83	1.21818	0.212476	0.77979
3-Hydroxyhippurate#	-	Vaginal - Caesarean	23	9	923.548	1921.77	-1.05718	0.212831	0.846173
Homocarnosine	-	Vaginal - Caesarean	10	3	62.0983	48.2075	0.365294	0.216783	1
Homocarnosine	6m	Allergic - Non-allergic	7	20	111.338	215.25	-0.951068	0.218722	0.917486
Octanoylcarnitine	-	Vaginal - Caesarean	40	18	16011.8	36460.1	-1.18718	0.218915	0.77979
IPA	12m	Allergic - Non-allergic	12	35	12115.5	1679.12	2.85108	0.221144	0.953178
Isovalerate	6m	Complementary-fed - Not-complementary-fed	17	1	0.907048	0.323676	1.48663	0.222222	0.611111
3-Indoleacrylic acid	baseline	Allergic - Non-allergic	1	8	1132.27	165.433	2.77491	0.222222	1
Hydrocinnamic acid	-	Vaginal - Caesarean	31	9	1168.87	477.325	1.29207	0.222677	0.846173
Ammonia	-	Vaginal - Caesarean	18	6	14.2465	19.3277	-0.440064	0.224063	1
4-Aminobenzoic Acid	-	Vaginal - Caesarean	26	6	327.37	302.322	0.114837	0.224685	0.77979
Lactate	12m	Allergic - Non-allergic	4	11	12.3683	34.0081	-1.45923	0.225641	0.953178
Valerylcarnitine	6m	Allergic - Non-allergic	7	23	1273.84	2361.54	-0.890548	0.225917	0.917486
THDCA	baseline	Allergic - Non-allergic	7	12	0.0018291	0.0279248	-3.93234	0.22684	1
3-Methylhistidine#	6m	Allergic - Non-allergic	2	11	288.896	183.208	0.657063	0.230769	0.917486
Tiglylcarnitine	-	12 months - baseline	55	25	804.86	1435.57	0.834814	0.236683	0.313743
4-Aminobenzoic Acid	-	6 months - 12 months	32	65	306.109	302.324	-0.0179485	0.238895	0.346398
Isovalerate	-	6 months - baseline	52	18	0.819884	0.906425	0.144769	0.239677	0.386146
2,5-Furandicarboxylic acid	12m	Receiving formula - not receiving formula	17	36	214.582	206.781	0.0534262	0.243907	0.615069
GDCA	-	Vaginal - Caesarean	13	6	0.00189609	0.000314391	2.5924	0.244066	1
Valerate	-	6 months - baseline	5	3	0.454427	2.77996	2.61294	0.25	0.391892
Tiglylcarnitine	-	6 months - 12 months	53	25	907.537	1435.57	0.661596	0.251939	0.348046
Phenylethylamine	-	6 months - 12 months	54	63	1117.77	1482.21	0.407122	0.252033	0.348046
Ferulic acid	12m	Non-breastfed - Breastfed	58	14	2461.53	1817.06	-0.437948	0.252055	0.648674
Glutathione	12m	Non-breastfed - Breastfed	25	4	553.573	469.492	-0.237676	0.252958	0.648674
Dihydroorotic acid	6m	Receiving formula - Not receiving formula	5	10	1238.68	6787.67	-2.45412	0.254412	0.942928
3,4-Dihydroxybenzoic acid	-	Vaginal - Caesarean	14	7	60.1342	85.0432	-0.500011	0.254524	1
2-Octenoylcarnitine	-	12 months - baseline	46	28	1902.65	1338.49	-0.507401	0.255082	0.330448
TMAO	6m	Complementary-fed - Not-complementary-fed	36	9	517.114	312.827	0.725118	0.255345	0.668371
3,4-Dihydroxyphenylacetic acid#	-	Vaginal - Caesarean	40	17	4801.97	2578.23	0.897244	0.255981	0.856392
TMAO	12m	Receiving formula - not receiving formula	21	47	673.929	458.528	0.555586	0.261473	0.631893
7.12oxoLCA	12m	Non-breastfed - Breastfed	31	5	0.00112522	0.000668801	-0.750553	0.261746	0.648674
TMAO	-	6 months - 12 months	45	68	430.252	546.355	0.344657	0.266378	0.353898
Ferulic acid	-	Vaginal - Caesarean	40	14	311.533	337.607	-0.115956	0.268127	0.859667
Butyrylcarnitine#	-	6 months - 12 months	61	37	5404.14	4244.35	-0.348519	0.268474	0.353898
7.12oxoLCA	-	Vaginal - Caesarean	29	7	0.000975782	0.00115583	-0.244302	0.269682	0.856392
isoUDCA	6m	Receiving formula - Not receiving formula	6	43	0.000511049	0.000894118	-0.807003	0.273217	0.942928
Tryptamine	baseline	Allergic - Non-allergic	13	33	1441.56	424.987	1.76214	0.276096	1
2-Hydroxyphenylacetic acid	6m	Complementary-fed - Not-complementary-fed	39	5	267.926	76.0069	1.81763	0.276558	0.668371
7.12oxoLCA	6m	Allergic - Non-allergic	9	29	0.00100861	0.000713637	0.499105	0.277258	0.917486
Pyridoxine	6m	Receiving formula - Not receiving formula	6	56	789.396	337.698	1.22501	0.27866	0.942928
Syringic acid	12m	Non-breastfed - Breastfed	50	10	623.325	352.154	-0.823778	0.279684	0.66425
Isovalerate	-	6 months - 12 months	18	49	0.906425	1.21481	0.422466	0.281963	0.363419
2,5-Furandicarboxylic acid	6m	Complementary-fed - Not-complementary-fed	28	3	135.456	85.3644	0.666118	0.284761	0.668371
Valerylcarnitine	12m	Receiving formula - not receiving formula	1	6	7164.05	907.142	2.98137	0.285714	0.662857
Hydrocinnamic acid	-	Vaginal - Caesarean	4	5	327.084	1273.76	-1.96136	0.285714	1
MDCA	-	Vaginal - Caesarean	44	17	0.000933915	0.000770421	0.277644	0.287738	0.859667
3,4-Dihydroxyphenylacetic acid#	12m	Allergic - Non-allergic	14	43	6498.96	3410.37	0.930281	0.290004	0.953178
Butyrylcarnitine#	-	Vaginal - Caesarean	25	12	3521.95	11342	-1.68723	0.296234	0.856392
Bifidobacterium spp.	6m	Allergic - Non-allergic	18	44	32.6129	45.5148	-0.480893	0.298122	0.917486
12ketoCDCA	-	Vaginal - Caesarean	45	18	0.0323701	0.0230569	0.489463	0.300252	0.856392
ER/CC	-	Vaginal - Caesarean	51	20	16.968	13.1798	0.36449	0.303474	0.856392
3-Indoleacrylic acid	-	Vaginal - Caesarean	10	4	105.826	356.174	-1.75089	0.303696	0.859667
5-Hydroxylysine	6m	Receiving formula - Not receiving formula	2	42	524.695	102.229	2.35967	0.30444	0.942928
Dihydroorotic acid	6m	Complementary-fed - Not-complementary-fed	13	2	6294.24	1631.57	1.94777	0.304762	0.668371
Syringic acid	6m	Allergic - Non-allergic	3	18	501.511	230.049	1.12434	0.306767	0.917486
3-Methylhistidine#	6m	Receiving formula - Not receiving formula	1	12	354.579	183.439	0.950802	0.307692	0.942928
Tartaric acid	6m	Complementary-fed - Not-complementary-fed	21	5	564.306	286.156	0.979674	0.3083	0.668371
3-Hydroxybenzoic acid	12m	Allergic - Non-allergic	20	51	1094.18	876.843	0.319461	0.309521	0.953178
Ascorbate	-	Vaginal - Caesarean	51	19	4309.32	8518.72	-0.983177	0.315513	0.856392
Hydrocinnamic acid	6m	Receiving formula - Not receiving formula	1	18	143.029	640.075	-2.16194	0.315789	0.942928
Total BSCFA	6m	Receiving formula - Not receiving formula	1	18	4.06586	1.39463	1.54368	0.315789	0.942928
trans-Aconitic acid	6m	Complementary-fed - Not-complementary-fed	39	16	1860.72	1165.47	0.674951	0.315957	0.668371
TUDCA	6m	Receiving formula - Not receiving formula	3	36	0.00517874	0.00164783	1.65203	0.319729	0.942928
3-Indoleacrylic acid	-	12 months - baseline	9	44	165.764	292.225	0.817951	0.319786	0.405062
TUDCA	-	Vaginal - Caesarean	27	14	0.00112163	0.00201956	-0.848447	0.319806	1
3-Indoleacrylic acid	12m	Allergic - Non-allergic	13	31	303.115	277.614	0.126781	0.320057	0.953178
Syringic acid	12m	Allergic - Non-allergic	17	43	658.609	556.336	0.243466	0.320219	0.953178
TLCA_3S	6m	Receiving formula - Not receiving formula	4	41	0.00505852	0.00151709	1.73741	0.322481	0.942928
5-Hydroxylysine	12m	Allergic - Non-allergic	12	43	268.02	892.179	-1.73499	0.327438	0.953178
12ketoLCA	12m	Receiving formula - not receiving formula	6	9	0.0426751	0.0108879	1.97067	0.327672	0.708774
5,6-Dihydrouracil	6m	Allergic - Non-allergic	14	36	1224.97	630.944	0.957162	0.32956	0.917486
Glycolate	12m	Allergic - Non-allergic	18	52	1441.93	1599.87	-0.149954	0.329942	0.953178
3-Methylhistidine#	-	Vaginal - Caesarean	9	4	183.208	213.717	-0.222218	0.33007	0.859667
7.12oxoLCA	12m	Receiving formula - not receiving formula	9	27	0.00144028	0.000975782	0.561719	0.330088	0.708774
12ketoLCA	-	Vaginal - Caesarean	5	1	0.000263081	0.00390539	-3.89189	0.333333	1
Isovalerylcarnitine	baseline	Allergic - Non-allergic	16	47	4856.12	3918.29	0.309578	0.334952	1
Tryptamine	6m	Complementary-fed - Not-complementary-fed	39	8	9659.15	6335.57	0.608422	0.335448	0.68332
MDCA	12m	Allergic - Non-allergic	16	34	0.000523545	0.00067329	-0.362916	0.337189	0.953178
MDCA	baseline	Allergic - Non-allergic	11	36	0.000229131	0.000625308	-1.4484	0.33839	1
Bifidobacterium spp.	-	Vaginal - Caesarean	43	19	45.9914	39.6692	0.213346	0.339137	0.859667
2,5-Furandicarboxylic acid	-	Vaginal - Caesarean	24	7	115.803	137.548	-0.248274	0.340747	0.859667
Ascorbate	12m	Receiving formula - not receiving formula	22	48	4247.22	5906	-0.475663	0.342167	0.708774
3-Hydroxyhippurate#	-	Vaginal - Caesarean	37	18	2210.8	1465.5	0.593176	0.349695	0.859667
3,4-Dihydroxyphenylacetic acid#	baseline	Allergic - Non-allergic	4	6	190.601	253.288	-0.41022	0.352381	1
PAA	-	6 months - baseline	30	52	871.406	1088.06	0.32034	0.352888	0.538619
Tartaric acid	baseline	Allergic - Non-allergic	3	21	963.449	442.147	1.12368	0.353755	1
Lactate	-	12 months - baseline	40	15	8.47435	28.3807	1.74374	0.363276	0.450146
3-Methylhistidine#	12m	Receiving formula - not receiving formula	12	34	253.57	236.46	0.100786	0.366076	0.725255
Isobutyrate	-	6 months - 12 months	11	39	1.3558	1.10954	-0.289179	0.366225	0.461763
4-OH-PPA	12m	Allergic - Non-allergic	20	50	7746.4	10641.1	-0.458048	0.366241	0.953178
12ketoLCA	12m	Allergic - Non-allergic	5	10	0.00754746	0.0236782	-1.6495	0.370962	0.953178
Phenylethylamine	12m	Non-breastfed - Breastfed	54	9	1929.41	1027.74	-0.908682	0.37148	0.846975
3-Hydroxybenzoic acid	6m	Receiving formula - Not receiving formula	4	53	185.469	308.489	-0.734044	0.373286	0.942928
TLCA_3S	-	6 months - 12 months	45	42	0.00158587	0.00123632	-0.359229	0.376584	0.464721
Isovalerylcarnitine	6m	Receiving formula - Not receiving formula	6	55	8819.36	4693.04	0.91015	0.37672	0.942928
Glutathione	baseline	Allergic - Non-allergic	11	39	185.168	264.902	-0.516624	0.37874	1
3-Hydroxyhippurate#	12m	Allergic - Non-allergic	8	24	1906.66	896.891	1.08805	0.379736	0.953178
Syringic acid	6m	Complementary-fed - Not-complementary-fed	20	1	266.181	84.5973	1.65372	0.380952	0.700579
Pyridoxine	12m	Allergic - Non-allergic	16	46	919.013	654.622	0.489424	0.384315	0.953178
Lactate	-	6 months - baseline	40	47	8.47435	15.0381	0.827445	0.38456	0.565012
4-Aminobenzoic Acid	12m	Allergic - Non-allergic	18	47	438.198	297.617	0.558126	0.386397	0.953178
3-Indoleacrylic acid	12m	Receiving formula - not receiving formula	13	31	303.115	281.335	0.107576	0.386513	0.725255
Isovalerylcarnitine	12m	Receiving formula - not receiving formula	8	30	10556.8	2734.25	1.94895	0.387637	0.725255
2-Hydroxyphenylacetic acid	-	Vaginal - Caesarean	44	18	439.14	379.627	0.210096	0.392798	0.968699
Hexanoylcarnitine	6m	Allergic - Non-allergic	15	42	21119.8	8351.19	1.33854	0.393343	0.917486
TUDCA	-	6 months - baseline	41	39	0.00123654	0.00168638	0.447613	0.393667	0.565012
2-Octenoylcarnitine	6m	Allergic - Non-allergic	15	40	3919.22	2422.83	0.693871	0.393886	0.917486
Isobutyrate	12m	Non-breastfed - Breastfed	32	7	1.10883	1.17229	0.08029	0.398063	0.872677
GHCA	-	6 months - baseline	34	14	0.00240554	0.0018401	-0.386579	0.399405	0.565012
Valerylcarnitine	6m	Receiving formula - Not receiving formula	1	29	835.557	2191.97	-1.39141	0.4	0.942928
Syringic acid	6m	Receiving formula - Not receiving formula	2	19	126.623	269.474	-1.08961	0.4	0.942928
3,4-Dihydroxyphenylacetic acid#	-	Vaginal - Caesarean	8	2	302.106	130.349	1.21268	0.4	1
3-Methylhistidine#	-	Vaginal - Caesarean	4	1	87.3879	130.771	-0.581538	0.4	1
Glutathione	12m	Receiving formula - not receiving formula	8	21	507.438	665.882	-0.392036	0.400869	0.726575
TMAO	-	Vaginal - Caesarean	33	10	566.284	265.573	1.09242	0.402342	1
Hydrocinnamic acid	12m	Allergic - Non-allergic	12	28	1045.82	917.376	0.189054	0.405483	0.953178
2-Octenoylcarnitine	6m	Receiving formula - Not receiving formula	4	51	2379.43	2978.17	-0.323807	0.408543	0.942928
Syringic acid	-	Vaginal - Caesarean	17	4	269.474	146.542	0.878829	0.410359	0.956524
TUDCA	6m	Complementary-fed - Not-complementary-fed	33	6	0.00168638	0.00169505	-0.00739983	0.41235	0.700579
trans-Aconitic acid	-	6 months - baseline	65	55	1203.1	1327.07	0.141487	0.414284	0.572106
TUDCA	12m	Allergic - Non-allergic	20	46	0.00312076	0.0047379	-0.60235	0.4175	0.953178
Bifidobacterium spp.	-	Vaginal - Caesarean	37	13	45.022	35.2325	0.353722	0.417839	1
Glycolate	6m	Complementary-fed - Not-complementary-fed	45	10	1376.82	1134.55	0.279227	0.418995	0.700579
Phenylethylamine	12m	Receiving formula - not receiving formula	17	46	1027.74	1929.41	-0.908682	0.419846	0.737912
4-OH-PPA	-	Vaginal - Caesarean	35	13	640.682	417.896	0.616463	0.421519	0.956524
Phenylethylamine	6m	Allergic - Non-allergic	17	37	680.181	1440.91	-1.08299	0.426971	0.917486
3-Indoleacrylic acid	6m	Receiving formula - Not receiving formula	1	13	800.159	120.76	2.72815	0.428571	0.942928
2,5-Furandicarboxylic acid	6m	Receiving formula - Not receiving formula	2	29	103.568	133.363	-0.36479	0.430108	0.942928
Ascorbate	6m	Complementary-fed - Not-complementary-fed	45	10	5585.8	8765.61	-0.650091	0.43159	0.700579
7.12oxoLCA	-	6 months - 12 months	38	36	0.000907508	0.000991954	0.128362	0.435254	0.525932
7.12oxoLCA	6m	Complementary-fed - Not-complementary-fed	31	7	0.000768602	0.0011291	-0.554861	0.437533	0.700579
Tiglylcarnitine	-	Vaginal - Caesarean	17	8	1252.76	1720.08	-0.457375	0.439796	0.968699
GHCA	-	Vaginal - Caesarean	25	9	0.00286091	0.00195017	0.552872	0.441858	1
Homocarnosine	6m	Complementary-fed - Not-complementary-fed	26	1	135.606	442.168	-1.70517	0.444444	0.700579
12ketoCDCA	6m	Complementary-fed - Not-complementary-fed	33	8	0.0233229	0.0437431	-0.907308	0.446892	0.700579
N2,N2-Dimethylguanosine	-	Vaginal - Caesarean	35	12	433.695	298.909	0.536972	0.447278	1
TLCA_3S	12m	Allergic - Non-allergic	12	30	0.00120893	0.00123632	-0.0323228	0.449108	0.953178
7.12oxoLCA	12m	Allergic - Non-allergic	9	27	0.00133054	0.000975782	0.447378	0.449785	0.953178
Butyrylcarnitine#	12m	Receiving formula - not receiving formula	9	28	15238.3	3679.57	2.0501	0.453389	0.764789
Valerylcarnitine	baseline	Allergic - Non-allergic	8	32	2685.31	2093.1	0.359445	0.454235	1
Bifidobacterium spp.	-	6 months - baseline	50	62	44.8451	42.8704	-0.064969	0.45552	0.614423
Valerate	-	6 months - 12 months	3	11	2.77996	2.02707	-0.455668	0.456044	0.539807
3-Indoleacrylic acid	6m	Allergic - Non-allergic	3	11	76.0529	152.085	-0.999802	0.456044	0.917486
Glutathione	12m	Allergic - Non-allergic	8	21	723.193	486.095	0.573142	0.45732	0.953178
MDCA	12m	Receiving formula - not receiving formula	16	34	0.000663166	0.000574754	0.206425	0.464366	0.764789
2-Hydroxyphenylacetic acid	-	Vaginal - Caesarean	18	11	98.3876	141.864	-0.527962	0.464664	1
trans-Aconitic acid	12m	Allergic - Non-allergic	14	33	354.969	689.588	-0.958042	0.468228	0.953178
3-Methylcytidine	-	Vaginal - Caesarean	10	3	68.3566	274.076	-2.00342	0.468531	1
Butyrate	baseline	Allergic - Non-allergic	13	33	1.72445	1.50041	0.200781	0.469055	1
GHCA	-	12 months - baseline	34	15	0.00240554	0.00206242	-0.222023	0.471645	0.571995
2,5-Furandicarboxylic acid	6m	Allergic - Non-allergic	7	24	150.121	115.803	0.374458	0.472654	0.917486
TLCA_3S	6m	Complementary-fed - Not-complementary-fed	37	8	0.0018191	0.00145817	0.319063	0.474376	0.700579
Hexanoylcarnitine	6m	Complementary-fed - Not-complementary-fed	43	14	9989.74	20853.5	-1.06177	0.479708	0.700579
Valerylcarnitine	-	6 months - 12 months	30	7	2181.95	1026.65	-1.08767	0.481597	0.558652
Phenylethylamine	baseline	Allergic - Non-allergic	13	29	821.689	798.841	0.040684	0.48424	1
Urea	6m	Complementary-fed - Not-complementary-fed	33	9	2882.88	2873.1	0.00490341	0.48742	0.700579
Ammonia	-	Vaginal - Caesarean	44	17	17.9277	20.3075	-0.179827	0.487725	0.968699
GHCA	12m	Receiving formula - not receiving formula	4	11	0.000759416	0.00213443	-1.49089	0.489377	0.764789
Hexanoylcarnitine	6m	Receiving formula - Not receiving formula	5	52	9989.74	17663	-0.822214	0.489488	1
PAA	baseline	Allergic - Non-allergic	12	18	943.951	744.59	0.342266	0.490806	1
Tiglylcarnitine	6m	Complementary-fed - Not-complementary-fed	41	12	907.537	1057.93	-0.221214	0.494713	0.700579
Bifidobacterium spp.	12m	Non-breastfed - Breastfed	56	14	35.2408	28.1919	-0.321964	0.49477	0.887317
Ferulic acid	-	Vaginal - Caesarean	15	10	41.6566	67.0635	-0.68698	0.495228	1
3-Methylcytidine	-	Vaginal - Caesarean	18	7	450.521	410.629	0.133759	0.495398	0.985445
4-Aminobenzoic Acid	6m	Complementary-fed - Not-complementary-fed	29	3	304.973	422.31	-0.469619	0.496774	0.700579
Ammonia	6m	Allergic - Non-allergic	10	37	17.3618	16.3436	0.0871892	0.496851	0.917486
Valerate	12m	Non-breastfed - Breastfed	8	3	1.8897	2.63863	0.481631	0.49697	0.887317
4-Aminobenzoic Acid	12m	Non-breastfed - Breastfed	51	14	355.203	263.456	-0.431079	0.497644	0.887317
Hydrocinnamic acid	baseline	Allergic - Non-allergic	2	7	1558.86	405.864	1.94142	0.5	1
Glutathione	-	Vaginal - Caesarean	20	9	519.834	720.511	-0.470968	0.50139	0.968699
Isovalerylcarnitine	-	6 months - baseline	63	61	4143.77	5111.63	0.302838	0.503025	0.64876
Ascorbate	-	Vaginal - Caesarean	28	15	3112.02	712.034	2.12784	0.503898	1
Butyrylcarnitine#	12m	Non-breastfed - Breastfed	30	7	4021.74	4571.78	0.184935	0.50577	0.887317
Isovalerylcarnitine	12m	Non-breastfed - Breastfed	31	7	3910.86	4034.82	0.0450172	0.506268	0.887317
5-Hydroxylysine	-	Vaginal - Caesarean	28	16	93.5921	127.775	-0.449147	0.506455	0.985445
Ferulic acid	-	Vaginal - Caesarean	52	20	2631.55	1648.55	0.674712	0.509227	0.968699
Tryptamine	6m	Receiving formula - Not receiving formula	7	40	3276.52	11817.8	-1.85072	0.509604	1
MDCA	6m	Allergic - Non-allergic	16	45	0.000755774	0.000930542	-0.300118	0.510449	0.917486
3-Methylhistidine#	6m	Complementary-fed - Not-complementary-fed	11	2	183.67	138.563	0.406573	0.512821	0.705128
Tryptamine	6m	Allergic - Non-allergic	9	38	11548	9418.05	0.294144	0.514175	0.917486
Urea	6m	Allergic - Non-allergic	15	27	2882.88	1603.72	0.846087	0.516081	0.917486
Octanoylcarnitine	-	6 months - baseline	58	58	25458.7	24874.7	-0.0334771	0.516471	0.64876
Ferulic acid	6m	Allergic - Non-allergic	12	42	300.514	362.181	-0.269278	0.517108	0.917486
4-OH-PPA	12m	Receiving formula - not receiving formula	23	47	11557.7	7960.04	0.538003	0.518323	0.764789
GDCA	baseline	Allergic - Non-allergic	6	13	0.000741953	0.0005397	0.45917	0.521377	1
ER/CC	6m	Allergic - Non-allergic	18	49	3.24898	3.82023	-0.23367	0.523177	0.917486
12ketoLCA	-	6 months - baseline	6	11	0.00043093	0.000652625	0.598802	0.524887	0.64876
Tartaric acid	-	6 months - 12 months	26	46	366.945	724.416	0.981254	0.525386	0.586049
Lactate	-	6 months - 12 months	47	15	15.0381	28.3807	0.916292	0.525424	0.586049
Hexanoylcarnitine	-	6 months - baseline	56	57	14244.8	16652.6	0.225314	0.525719	0.64876
Butyrate	-	Vaginal - Caesarean	50	18	7.65897	8.30309	-0.116497	0.527064	0.968699
TUDCA	-	Vaginal - Caesarean	47	19	0.00414545	0.00454133	-0.131587	0.527139	0.968699
Isobutyrate	-	Vaginal - Caesarean	31	8	1.09421	1.26283	-0.206774	0.527229	0.968699
3-Hydroxybenzoic acid	6m	Complementary-fed - Not-complementary-fed	44	13	306.146	307.356	-0.00568956	0.52854	0.709017
trans-Aconitic acid	12m	Non-breastfed - Breastfed	40	7	771.498	408.766	-0.916386	0.528714	0.887317
Total BSCFA	6m	Allergic - Non-allergic	4	15	1.38045	1.41015	-0.0307116	0.530444	0.917486
12ketoCDCA	6m	Allergic - Non-allergic	13	28	0.0231401	0.0312302	-0.432546	0.533279	0.917486
12ketoLCA	baseline	Allergic - Non-allergic	2	4	0.000240158	0.00178404	-2.89309	0.533333	1
Isovalerate	baseline	Allergic - Non-allergic	14	38	0.910064	0.818951	0.152191	0.533493	1
Ammonia	baseline	Allergic - Non-allergic	7	17	19.9299	15.0206	0.407998	0.534232	1
trans-Aconitic acid	-	Vaginal - Caesarean	32	15	771.498	344.589	1.16279	0.534445	0.968699
Dihydroorotic acid	12m	Receiving formula - not receiving formula	3	12	1664.98	595.109	1.48428	0.536264	0.764789
Isobutyrate	12m	Allergic - Non-allergic	10	29	1.12531	1.10812	0.0222088	0.536499	0.96492
Valerate	12m	Receiving formula - not receiving formula	5	6	0.597762	2.27795	-1.9301	0.536797	0.764789
Bifidobacterium spp.	-	Vaginal - Caesarean	50	20	31.0289	40.8406	-0.396392	0.536888	0.968699
N2,N2-Dimethylguanosine	6m	Allergic - Non-allergic	10	26	612.207	756.995	-0.306263	0.542563	0.917486
TMAO	-	12 months - baseline	43	68	513.281	546.355	0.0900902	0.54295	0.637663
12ketoLCA	6m	Receiving formula - Not receiving formula	1	10	0.000424017	0.000742373	-0.808024	0.545455	1
Isobutyrate	6m	Receiving formula - Not receiving formula	1	10	1.72167	1.31227	0.391749	0.545455	1
Bifidobacterium spp.	12m	Allergic - Non-allergic	20	50	25.8295	34.3339	-0.410614	0.545495	0.96492
3-Indoleacrylic acid	12m	Non-breastfed - Breastfed	35	9	281.335	303.115	0.107576	0.547544	0.887317
Valerylcarnitine	-	12 months - baseline	40	7	2462.32	1026.65	-1.26207	0.548166	0.637663
Tryptamine	12m	Receiving formula - not receiving formula	23	49	17343.6	19504.7	-0.169416	0.548611	0.764789
5-Hydroxylysine	12m	Non-breastfed - Breastfed	47	8	854.788	318.218	-1.42555	0.54964	0.887317
Ascorbate	6m	Allergic - Non-allergic	13	42	5884.36	5205.65	0.176807	0.550134	0.917486
Octanoylcarnitine	6m	Allergic - Non-allergic	16	42	34962.6	20365.6	0.779679	0.55207	0.917486
12ketoCDCA	12m	Receiving formula - not receiving formula	19	44	0.0186941	0.0319337	-0.772496	0.557313	0.764789
Glycolate	-	Vaginal - Caesarean	52	18	1460.01	1584.37	-0.117933	0.558858	0.968699
3-Methylhistidine#	12m	Non-breastfed - Breastfed	38	8	236.46	260.415	0.13922	0.559418	0.887317
3-Hydroxybenzoic acid	-	Vaginal - Caesarean	51	20	877.74	944.874	-0.106328	0.560826	0.968699
Ascorbate	-	6 months - 12 months	55	70	5613.78	5147.69	-0.125046	0.562299	0.615346
Tiglylcarnitine	6m	Allergic - Non-allergic	15	38	718.051	1077.96	-0.586149	0.564172	0.917486
Butyrate	6m	Receiving formula - Not receiving formula	3	41	2.85346	2.2014	0.374291	0.564633	1
2-Hydroxyphenylacetic acid	12m	Allergic - Non-allergic	20	42	421.985	429.925	-0.026892	0.565125	0.96492
Ammonia	6m	Complementary-fed - Not-complementary-fed	38	9	16.4601	16.6742	-0.0186452	0.567224	0.742794
ER/CC	12m	Allergic - Non-allergic	20	51	17.0566	14.3688	0.247388	0.56947	0.96492
Tartaric acid	6m	Allergic - Non-allergic	5	21	299.541	391.05	-0.384598	0.569474	0.917486
TLCA_3S	12m	Non-breastfed - Breastfed	35	7	0.00109289	0.00229704	1.07163	0.57398	0.887317
Octanoylcarnitine	12m	Receiving formula - not receiving formula	8	25	13867.8	3585.68	1.95142	0.577756	0.764789
isoUDCA	12m	Receiving formula - not receiving formula	22	47	0.0223371	0.011884	0.910418	0.578117	0.764789
Isobutyrate	-	Vaginal - Caesarean	9	2	1.3558	1.17287	0.209102	0.581818	0.985445
5,6-Dihydrouracil	-	6 months - 12 months	50	67	653.164	1002.46	0.618034	0.583545	0.622113
Lactate	baseline	Allergic - Non-allergic	8	32	19.4455	7.5478	1.36531	0.58378	1
isoUDCA	-	Vaginal - Caesarean	31	18	0.000744344	0.001058	-0.5073	0.586083	0.985445
trans-Aconitic acid	6m	Allergic - Non-allergic	16	39	1576.15	1327.07	0.248158	0.588203	0.922048
GDCA	-	12 months - baseline	19	25	0.0005397	0.000767023	0.507112	0.589377	0.662674
Hydrocinnamic acid	-	6 months - 12 months	19	40	599.189	917.376	0.614504	0.589934	0.622113
2-Octenoylcarnitine	12m	Non-breastfed - Breastfed	24	4	1338.49	1266.87	-0.0793446	0.590281	0.887317
TLCA_3S	12m	Receiving formula - not receiving formula	10	32	0.00115098	0.00136274	-0.243649	0.590394	0.764789
Quinaldic acid	baseline	Allergic - Non-allergic	6	11	64.9273	63.2167	0.0385179	0.590821	1
Phenylethylamine	-	Vaginal - Caesarean	29	13	798.841	815.916	-0.0305124	0.590851	1
Ascorbate	12m	Non-breastfed - Breastfed	56	14	5739.8	4247.22	-0.434482	0.592017	0.887317
Tartaric acid	-	12 months - baseline	24	46	455.422	724.416	0.669616	0.592919	0.662674
ER/CC	6m	Complementary-fed - Not-complementary-fed	52	15	3.747	3.40388	0.138557	0.593362	0.755491
Glycolate	12m	Receiving formula - not receiving formula	23	47	1611.19	1483.52	0.119093	0.593371	0.764789
Hexanoylcarnitine	baseline	Allergic - Non-allergic	15	41	12049.4	14790.1	-0.295673	0.595307	1
PAA	-	Vaginal - Caesarean	51	20	3730.82	3940.59	-0.0789177	0.595776	0.986952
MDCA	-	Vaginal - Caesarean	34	13	0.000667958	0.000525345	0.346492	0.596914	1
N2,N2-Dimethylguanosine	12m	Allergic - Non-allergic	9	16	2963.7	2336.17	0.343253	0.597587	0.96492
Tiglylcarnitine	12m	Allergic - Non-allergic	9	16	1435.57	1450.4	-0.0148313	0.597587	0.96492
ER/CC	-	Vaginal - Caesarean	35	13	2.43097	3.75882	-0.628746	0.597931	1
3,4-Dihydroxybenzoic acid	12m	Allergic - Non-allergic	20	52	7590.3	6228.95	0.285169	0.601846	0.96492
Butyrylcarnitine#	6m	Complementary-fed - Not-complementary-fed	44	17	5020.94	5404.14	-0.106107	0.604393	0.755491
Tiglylcarnitine	6m	Receiving formula - Not receiving formula	5	48	921.558	893.833	0.0440707	0.60479	1
Homocarnosine	12m	Non-breastfed - Breastfed	46	8	452.972	748.473	0.724528	0.607112	0.887317
4-OH-PPA	baseline	Allergic - Non-allergic	14	16	257.284	269.642	-0.0676828	0.608396	1
isoLCA	6m	Receiving formula - Not receiving formula	4	45	0.000908472	0.000551799	0.7193	0.609366	1
2-Hydroxyphenylacetic acid	6m	Receiving formula - Not receiving formula	5	39	471.064	265.317	0.828208	0.614966	1
Quinaldic acid	-	Vaginal - Caesarean	12	6	226.354	380.851	-0.750644	0.616462	0.985445
Phenylethylamine	-	Vaginal - Caesarean	38	16	1322.58	689.515	0.9397	0.619124	0.985445
Ascorbate	12m	Allergic - Non-allergic	20	50	4859.98	5286.35	-0.121322	0.62589	0.96492
Tiglylcarnitine	-	Vaginal - Caesarean	39	16	804.86	735.025	0.130944	0.626767	1
3-Hydroxybenzoic acid	-	Vaginal - Caesarean	43	14	307.356	270.832	0.182512	0.626978	0.985445
Butyrate	6m	Allergic - Non-allergic	13	31	3.19819	2.06383	0.631933	0.629214	0.922223
Tryptamine	-	Vaginal - Caesarean	33	13	521.577	780.486	-0.581494	0.629753	1
Valerate	-	Vaginal - Caesarean	8	3	1.8897	2.52884	-0.42032	0.630303	0.986952
Isovalerylcarnitine	-	12 months - baseline	63	38	4143.77	3972.84	-0.060775	0.631088	0.691769
Isobutyrate	baseline	Allergic - Non-allergic	5	13	0.529648	0.464817	0.188372	0.633053	1
2-Hydroxyphenylacetic acid	baseline	Allergic - Non-allergic	10	19	144.169	91.9593	0.648697	0.635681	1
3,4-Dihydroxyphenylacetic acid#	12m	Non-breastfed - Breastfed	45	12	4173.32	5229.6	0.325503	0.635754	0.888462
isoLCA	baseline	Allergic - Non-allergic	10	26	0.000409121	0.000373996	0.129506	0.638811	1
2,5-Furandicarboxylic acid	-	Vaginal - Caesarean	16	2	144.472	546.256	-1.91878	0.640523	1
5,6-Dihydrouracil	12m	Non-breastfed - Breastfed	56	11	1043.99	965.955	-0.112084	0.641605	0.888462
TLCA_3S	-	Vaginal - Caesarean	30	15	0.00211304	0.00121522	0.798109	0.642388	0.985445
7.12oxoLCA	-	Vaginal - Caesarean	22	6	0.000700852	0.000625554	0.163975	0.642629	1
Isovalerate	-	Vaginal - Caesarean	38	14	0.818951	0.830414	-0.020054	0.646208	1
3-Hydroxybenzoic acid	6m	Allergic - Non-allergic	17	40	307.356	305.163	0.0103295	0.647006	0.922223
Glutathione	-	Vaginal - Caesarean	40	17	700.007	886.579	-0.340881	0.647006	0.985445
Isovalerylcarnitine	6m	Complementary-fed - Not-complementary-fed	46	15	5316.79	4158.01	0.354663	0.648459	0.792561
2,5-Furandicarboxylic acid	-	Vaginal - Caesarean	44	9	207.042	268.07	-0.372682	0.649522	0.986952
Isovalerate	-	Vaginal - Caesarean	15	3	0.905802	1.3267	-0.550574	0.654412	0.985445
3-Hydroxyhippurate#	12m	Non-breastfed - Breastfed	26	6	1055.94	750.107	-0.493364	0.654656	0.888462
isoUDCA	-	Vaginal - Caesarean	35	12	0.000372978	0.000290627	0.359922	0.655916	1
MDCA	-	12 months - baseline	47	50	0.000607395	0.000635232	0.0646477	0.662317	0.712304
Valerate	-	Vaginal - Caesarean	2	1	1.68218	5.5024	-1.70973	0.666667	0.985445
2-Hydroxyphenylacetic acid	6m	Allergic - Non-allergic	12	32	327.154	266.621	0.295178	0.667833	0.922223
2-Hydroxyphenylacetic acid	-	Vaginal - Caesarean	32	12	269.078	212.528	0.340371	0.667833	0.985445
Butyrylcarnitine#	baseline	Allergic - Non-allergic	18	44	6842.19	4669	0.551344	0.672514	1
12ketoCDCA	baseline	Allergic - Non-allergic	8	23	0.00649601	0.0135985	-1.06582	0.674121	1
GHCA	-	Vaginal - Caesarean	10	5	0.00200306	0.00288426	-0.525995	0.678655	0.986952
Tartaric acid	-	Vaginal - Caesarean	21	3	468.696	162.898	1.52468	0.679842	1
12ketoCDCA	-	6 months - 12 months	41	63	0.0252282	0.0290766	0.204824	0.680042	0.704329
3,4-Dihydroxybenzoic acid	6m	Receiving formula - Not receiving formula	7	47	837.833	974.567	-0.218098	0.68665	1
3,4-Dihydroxyphenylacetic acid#	-	Vaginal - Caesarean	19	6	485.009	526.343	-0.117993	0.687047	0.985445
TMAO	-	Vaginal - Caesarean	50	18	528.884	649.259	-0.295842	0.691974	0.986952
Phenylethylamine	-	6 months - baseline	42	54	807.379	1117.77	0.469312	0.692749	0.821574
Tiglylcarnitine	-	6 months - baseline	55	53	804.86	907.537	0.173219	0.694088	0.821574
GDCA	-	Vaginal - Caesarean	21	4	0.000767023	0.000897825	-0.227164	0.694545	0.986952
Isovalerate	12m	Allergic - Non-allergic	13	36	1.21481	1.17408	0.0491895	0.695434	0.96492
GHCA	baseline	Allergic - Non-allergic	10	24	0.00584018	0.00174276	1.74464	0.696217	1
GHCA	-	Vaginal - Caesarean	9	5	0.00196891	0.00178241	0.143561	0.699301	0.985445
PAA	6m	Receiving formula - Not receiving formula	4	48	429.518	1232.04	-1.52025	0.703304	1
Phenylethylamine	-	Vaginal - Caesarean	44	19	1339.51	2159.47	-0.688973	0.704972	0.986952
PAA	-	Vaginal - Caesarean	39	13	1298.88	1010.93	0.36159	0.707061	0.985445
3-Hydroxyhippurate#	6m	Allergic - Non-allergic	17	38	2078.7	2096.53	-0.0123239	0.711566	0.922223
Total BSCFA	-	Vaginal - Caesarean	16	3	1.39463	2.1631	-0.633219	0.712074	0.985445
3-Hydroxyhippurate#	12m	Receiving formula - not receiving formula	8	24	750.107	1055.94	-0.493364	0.716882	0.903895
Isovalerate	6m	Allergic - Non-allergic	4	14	0.807806	0.906425	-0.16618	0.720915	0.922223
trans-Aconitic acid	baseline	Allergic - Non-allergic	18	47	1166.77	1444.86	-0.30842	0.721861	1
Glutathione	6m	Allergic - Non-allergic	17	40	1212.43	684.1	0.825623	0.72323	0.922223
TMAO	12m	Allergic - Non-allergic	19	49	427.818	578.607	-0.435587	0.724574	0.96492
Tiglylcarnitine	-	Vaginal - Caesarean	36	17	996.057	880.129	0.178514	0.727047	0.985445
3-Hydroxyhippurate#	baseline	Allergic - Non-allergic	19	43	760.877	1175.19	-0.627157	0.727735	1
Pyridoxine	-	Vaginal - Caesarean	44	18	835.531	578.203	0.531117	0.729507	0.986952
isoUDCA	12m	Non-breastfed - Breastfed	56	13	0.0136967	0.0225913	0.721943	0.729892	0.944022
Isovalerylcarnitine	6m	Allergic - Non-allergic	17	44	4186.98	5753.16	-0.458445	0.731922	0.922223
isoLCA	12m	Allergic - Non-allergic	18	47	0.00116301	0.00123476	-0.0863644	0.732778	0.96492
IPA	-	6 months - baseline	6	15	441.649	302.065	-0.548041	0.733304	0.850632
GHCA	12m	Non-breastfed - Breastfed	12	3	0.00209843	0.0019437	-0.110501	0.734066	0.944022
5,6-Dihydrouracil	6m	Receiving formula - Not receiving formula	6	44	500.701	671.89	-0.424276	0.737761	1
Ferulic acid	12m	Allergic - Non-allergic	20	52	2221.59	2543.18	-0.195039	0.73901	0.96492
Tryptamine	12m	Allergic - Non-allergic	20	52	17942.8	19184.3	-0.0965193	0.73901	0.96492
Ammonia	12m	Allergic - Non-allergic	17	44	20.3075	19.4668	0.0609985	0.743951	0.96492
4-OH-PPA	-	Vaginal - Caesarean	20	10	257.284	269.642	-0.0676828	0.745709	1
GHCA	-	6 months - 12 months	14	15	0.0018401	0.00206242	0.164557	0.747192	0.760301
12ketoCDCA	12m	Allergic - Non-allergic	19	44	0.0258805	0.030287	-0.226833	0.749585	0.96492
Quinaldic acid	6m	Allergic - Non-allergic	6	12	228.792	380.851	-0.735192	0.750269	0.922223
5-Hydroxylysine	-	Vaginal - Caesarean	41	14	498.488	948.201	-0.927634	0.752624	0.986952
Dihydroorotic acid	12m	Non-breastfed - Breastfed	11	4	639.029	1381.78	1.11258	0.753114	0.944022
TLCA_3S	baseline	Allergic - Non-allergic	15	35	0.0143338	0.00918457	0.642132	0.75348	1
Homocarnosine	-	Vaginal - Caesarean	39	15	441.805	570.835	-0.369666	0.759871	0.986952
3-Methylcytidine	-	Vaginal - Caesarean	45	20	1084.72	778.417	0.478702	0.761858	0.986952
Ferulic acid	6m	Receiving formula - Not receiving formula	7	47	333.707	311.668	0.0985712	0.76235	1
Glutathione	6m	Complementary-fed - Not-complementary-fed	40	17	700.007	1212.43	-0.792462	0.762435	0.911607
Ammonia	-	Vaginal - Caesarean	35	12	16.5766	16.752	-0.0151788	0.763486	0.985445
5,6-Dihydrouracil	-	Vaginal - Caesarean	39	11	617.32	1035	-0.745533	0.764077	0.985445
5-Hydroxylysine	6m	Allergic - Non-allergic	12	32	127.775	102.229	0.3218	0.764974	0.922223
Phenylethylamine	12m	Allergic - Non-allergic	18	45	2003.37	1482.21	0.43468	0.768769	0.96492
3-Hydroxyhippurate#	-	12 months - baseline	62	32	1037.94	927.82	-0.16181	0.770868	0.813694
Isobutyrate	-	Vaginal - Caesarean	13	5	0.464817	0.837086	-0.848715	0.774977	1
TUDCA	6m	Allergic - Non-allergic	12	27	0.00240717	0.00160929	0.580915	0.775619	0.922223
Dihydroorotic acid	6m	Allergic - Non-allergic	6	9	1280.76	6294.24	-2.29703	0.775624	0.922223
Urea	12m	Non-breastfed - Breastfed	8	3	342.014	473.101	0.468094	0.775758	0.944022
3-Hydroxyhippurate#	-	Vaginal - Caesarean	44	18	1118.09	950.476	0.23431	0.776199	1
Octanoylcarnitine	-	Vaginal - Caesarean	42	16	29895.4	11687.9	1.35491	0.776307	1
3-Methylhistidine#	12m	Allergic - Non-allergic	12	34	238.053	243.178	-0.0307324	0.77655	0.96492
trans-Aconitic acid	12m	Receiving formula - not receiving formula	15	32	439.098	771.498	-0.81312	0.777907	0.94875
Total BSCFA	12m	Allergic - Non-allergic	13	36	2.27697	2.12997	0.0962874	0.779824	0.96492
Phenylethylamine	6m	Receiving formula - Not receiving formula	7	47	493.924	1204.25	-1.28577	0.781652	1
3-Methylcytidine	6m	Receiving formula - Not receiving formula	3	22	360.101	443.663	-0.301061	0.782609	1
N2,N2-Dimethylguanosine	-	Vaginal - Caesarean	25	11	714.193	752.071	-0.0745536	0.786747	0.985445
Urea	12m	Receiving formula - not receiving formula	4	7	408.876	339.377	0.268778	0.787879	0.94875
Tartaric acid	-	Vaginal - Caesarean	20	6	366.945	393.507	-0.100823	0.789741	0.985445
TMAO	6m	Allergic - Non-allergic	12	33	449.773	430.252	0.0640164	0.790355	0.922223
Pyridoxine	baseline	Allergic - Non-allergic	13	33	249.252	234.213	0.089787	0.791043	1
N2,N2-Dimethylguanosine	baseline	Allergic - Non-allergic	14	33	387.703	433.695	-0.161727	0.791526	1
3,4-Dihydroxybenzoic acid	6m	Allergic - Non-allergic	13	41	1547.96	837.833	0.885629	0.79502	0.922223
2-Octenoylcarnitine	12m	Allergic - Non-allergic	10	18	1254.88	1492.54	-0.250223	0.795635	0.96492
4-OH-PPA	12m	Non-breastfed - Breastfed	56	14	8053.39	16025.1	0.992667	0.797221	0.944022
Dihydroorotic acid	-	Vaginal - Caesarean	14	4	997.276	777.035	0.360014	0.798039	1
5-Hydroxylysine	-	Vaginal - Caesarean	36	15	96.0157	115.397	-0.265267	0.798305	1
5,6-Dihydrouracil	-	Vaginal - Caesarean	14	7	334.318	258.412	0.371551	0.799002	1
IPA	6m	Complementary-fed - Not-complementary-fed	14	1	616.34	205.899	1.58179	0.8	0.93617
Valerate	-	Vaginal - Caesarean	3	2	0.454427	3.40181	-2.90418	0.8	1
IPA	6m	Receiving formula - Not receiving formula	1	14	1653.01	278.38	2.56997	0.8	1
5,6-Dihydrouracil	12m	Receiving formula - not receiving formula	20	47	825.589	1148.26	-0.475953	0.80153	0.94875
7.12oxoLCA	-	Vaginal - Caesarean	33	5	0.000850653	0.00100861	-0.245724	0.801718	0.985445
Octanoylcarnitine	12m	Non-breastfed - Breastfed	27	6	4597.85	11523.5	1.32555	0.802501	0.944022
Hydrocinnamic acid	-	6 months - baseline	9	19	609.828	599.189	-0.0253922	0.809354	0.907885
3-Methylhistidine#	-	Vaginal - Caesarean	33	13	274.521	228.437	0.26512	0.809666	0.99582
Tartaric acid	6m	Receiving formula - Not receiving formula	4	22	453.573	353.557	0.359392	0.810702	1
PAA	12m	Non-breastfed - Breastfed	57	14	3865.12	3558.75	-0.119141	0.811528	0.944022
Hexanoylcarnitine	-	Vaginal - Caesarean	41	15	16011.7	5253.35	1.60782	0.811951	1
Ammonia	-	6 months - baseline	24	47	15.1938	16.5766	0.125663	0.813965	0.907885
isoLCA	-	Vaginal - Caesarean	29	7	0.000410983	0.000248174	0.727727	0.814622	1
Total BSCFA	baseline	Allergic - Non-allergic	16	38	1.0595	0.94577	0.163818	0.814737	1
Dihydroorotic acid	-	12 months - baseline	18	15	997.276	1098.58	0.139572	0.816706	0.846404
3,4-Dihydroxyphenylacetic acid#	6m	Allergic - Non-allergic	5	20	863.738	451.268	0.93661	0.817956	0.930224
3-Hydroxybenzoic acid	-	Vaginal - Caesarean	31	11	198.323	199.734	-0.010232	0.821614	1
5-Hydroxylysine	12m	Receiving formula - not receiving formula	13	42	931.026	666.091	0.483103	0.82196	0.953474
Tartaric acid	-	Vaginal - Caesarean	36	10	659.464	798.105	-0.275285	0.823702	0.99582
3,4-Dihydroxyphenylacetic acid#	6m	Receiving formula - Not receiving formula	6	19	753.493	485.009	0.635583	0.828391	1
Tiglylcarnitine	baseline	Allergic - Non-allergic	15	40	936.582	747.409	0.325507	0.829806	1
Urea	baseline	Allergic - Non-allergic	18	46	11611.7	17662.8	-0.605136	0.830136	1
TUDCA	baseline	Allergic - Non-allergic	12	29	0.00117908	0.00155287	-0.397269	0.832184	1
Butyrylcarnitine#	-	6 months - baseline	62	61	5370.69	5404.14	0.00895791	0.833725	0.912378
2-Octenoylcarnitine	-	Vaginal - Caesarean	34	12	1902.65	1727.77	0.139101	0.833868	1
Butyrylcarnitine#	12m	Allergic - Non-allergic	12	25	7768.52	3799.13	1.03197	0.835346	0.991974
Ferulic acid	baseline	Allergic - Non-allergic	7	18	62.6787	61.3184	0.0316537	0.836168	1
Quinaldic acid	6m	Complementary-fed - Not-complementary-fed	16	2	305.065	309.743	-0.0219566	0.836601	0.939737
3-Hydroxyhippurate#	6m	Complementary-fed - Not-complementary-fed	42	13	1804.38	2563.86	-0.506816	0.83722	0.939737
isoLCA	-	Vaginal - Caesarean	34	15	0.000565416	0.000492608	0.198873	0.838545	0.9905
5-Hydroxylysine	baseline	Allergic - Non-allergic	13	38	98.209	114.676	-0.223641	0.83932	1
Urea	-	Vaginal - Caesarean	28	14	2243.3	3387.13	-0.59444	0.843345	0.9905
4-OH-PPA	6m	Receiving formula - Not receiving formula	5	43	640.682	609.114	0.0728969	0.844407	1
TUDCA	12m	Non-breastfed - Breastfed	52	14	0.0045372	0.00409124	-0.149264	0.84456	0.962799
3,4-Dihydroxybenzoic acid	baseline	Allergic - Non-allergic	6	15	69.4449	79.3149	-0.191722	0.849993	1
PAA	12m	Receiving formula - not receiving formula	23	48	4715.35	3758.12	0.327356	0.850079	0.954603
Glycolate	baseline	Allergic - Non-allergic	5	26	276.35	469.11	-0.76343	0.85553	1
Octanoylcarnitine	6m	Complementary-fed - Not-complementary-fed	42	16	25387.2	18150.3	0.484109	0.856538	0.942191
Valerylcarnitine	-	Vaginal - Caesarean	4	3	907.142	4484.61	-2.30558	0.857143	0.99582
Valerylcarnitine	12m	Allergic - Non-allergic	2	5	3821.15	1026.65	1.89606	0.857143	0.997006
4-Aminobenzoic Acid	12m	Receiving formula - not receiving formula	22	43	288.107	355.203	-0.30204	0.863508	0.954603
Valerylcarnitine	-	Vaginal - Caesarean	19	11	2171.94	3061.3	-0.49516	0.86557	0.9905
Pyridoxine	6m	Allergic - Non-allergic	16	46	495.175	349.064	0.504448	0.867218	0.967282
ER/CC	6m	Receiving formula - Not receiving formula	6	61	3.65203	3.67378	-0.00856662	0.869191	1
TLCA_3S	-	Vaginal - Caesarean	29	13	0.00120908	0.00126356	-0.0635878	0.872019	0.99582
Ascorbate	6m	Receiving formula - Not receiving formula	5	50	5613.78	5735.08	-0.0308416	0.872075	1
2-Hydroxyphenylacetic acid	12m	Receiving formula - not receiving formula	23	39	412.32	432.966	-0.0704876	0.873653	0.954603
Lactate	-	Vaginal - Caesarean	35	12	19.9595	10.3335	0.949744	0.875699	0.9905
12ketoCDCA	-	Vaginal - Caesarean	23	8	0.0118557	0.0115866	0.0331316	0.877011	1
N2,N2-Dimethylguanosine	12m	Non-breastfed - Breastfed	19	6	2375.1	2678.75	0.173577	0.877019	0.980197
Urea	-	Vaginal - Caesarean	44	20	13840	23429.6	-0.759489	0.880149	1
Urea	6m	Receiving formula - Not receiving formula	5	37	3901.16	2873.1	0.441295	0.880355	1
Octanoylcarnitine	baseline	Allergic - Non-allergic	16	42	17909.8	28279.8	-0.659023	0.883651	1
Homocarnosine	12m	Receiving formula - not receiving formula	13	41	541.437	464.14	0.222235	0.888768	0.954603
3-Indoleacrylic acid	-	Vaginal - Caesarean	7	2	165.764	264.581	-0.674582	0.888889	1
Octanoylcarnitine	6m	Receiving formula - Not receiving formula	5	53	25783.2	24758.3	0.0585163	0.88983	1
3-Methylcytidine	12m	Allergic - Non-allergic	18	47	954.251	860.253	0.149609	0.890253	0.997006
Lactate	6m	Allergic - Non-allergic	11	36	17.4414	12.0808	0.529799	0.89169	0.975812
Tartaric acid	12m	Allergic - Non-allergic	12	34	568.248	739.187	-0.379418	0.892058	0.997006
TMAO	-	6 months - baseline	43	45	513.281	430.252	-0.254567	0.894291	0.960535
Total BSCFA	-	Vaginal - Caesarean	37	12	2.17894	2.3556	-0.112471	0.899621	0.99582
isoUDCA	-	Vaginal - Caesarean	49	20	0.0166303	0.0190217	-0.193835	0.900847	0.99582
TMAO	baseline	Allergic - Non-allergic	12	31	349.295	566.284	-0.697078	0.904366	1
Syringic acid	-	Vaginal - Caesarean	45	15	599.854	667.185	-0.153475	0.905908	0.99582
Glycolate	-	Vaginal - Caesarean	24	7	453.268	585.266	-0.36873	0.908135	1
Ammonia	12m	Receiving formula - not receiving formula	20	41	20.3619	19.493	0.0629189	0.909064	0.956981
Hydrocinnamic acid	-	12 months - baseline	9	40	609.828	917.376	0.589111	0.90911	0.925344
Quinaldic acid	6m	Receiving formula - Not receiving formula	3	15	375.97	234.16	0.683126	0.911765	1
Bifidobacterium spp.	6m	Receiving formula - Not receiving formula	6	56	21.3866	45.2955	-1.08266	0.914676	1
3-Indoleacrylic acid	-	Vaginal - Caesarean	33	11	277.614	333.634	-0.265182	0.914945	0.99582
Lactate	6m	Complementary-fed - Not-complementary-fed	33	14	11.2454	18.7005	-0.73374	0.917639	0.983118
4-Aminobenzoic Acid	6m	Receiving formula - Not receiving formula	5	27	308.803	304.973	0.0180036	0.919941	1
3,4-Dihydroxybenzoic acid	-	Vaginal - Caesarean	42	12	919.29	1206.05	-0.391699	0.926399	0.9905
4-Aminobenzoic Acid	6m	Allergic - Non-allergic	7	25	413.04	304.973	0.437598	0.929026	0.997843
N2,N2-Dimethylguanosine	12m	Receiving formula - not receiving formula	7	18	2297.25	2414.04	-0.0715464	0.929395	0.956981
Butyrylcarnitine#	-	Vaginal - Caesarean	46	16	5654.72	4319.63	0.388549	0.930218	1
Valerate	12m	Allergic - Non-allergic	5	6	0.689985	2.27795	-1.7231	0.930736	1
2,5-Furandicarboxylic acid	-	12 months - baseline	18	53	153.13	209.969	0.455425	0.931535	0.931535
GDCA	-	Vaginal - Caesarean	8	4	0.000368001	0.000309083	0.251715	0.933333	0.9905
PAA	12m	Allergic - Non-allergic	20	51	3573.5	4016.05	-0.168442	0.933782	1
12ketoCDCA	12m	Non-breastfed - Breastfed	52	11	0.0257007	0.048532	0.917129	0.935066	1
Isovalerate	-	Vaginal - Caesarean	37	12	1.21481	1.27872	-0.0739718	0.936025	0.99582
TUDCA	-	Vaginal - Caesarean	28	11	0.00164783	0.00203552	-0.304828	0.938758	0.9905
2-Octenoylcarnitine	12m	Receiving formula - not receiving formula	8	20	1819.48	1183.68	0.62025	0.940482	0.956981
5,6-Dihydrouracil	6m	Complementary-fed - Not-complementary-fed	41	9	661.761	644.567	0.0379793	0.940667	0.983118
Homocarnosine	baseline	Allergic - Non-allergic	5	8	58.7848	58.7031	0.00200588	0.943279	1
Tartaric acid	-	6 months - baseline	24	26	455.422	366.945	-0.311638	0.946306	0.983324
Hydrocinnamic acid	6m	Complementary-fed - Not-complementary-fed	17	2	599.189	649.454	-0.116217	0.947368	0.983118
trans-Aconitic acid	-	Vaginal - Caesarean	40	15	1160.17	1860.72	-0.681521	0.947848	0.9905
5-Hydroxylysine	-	6 months - baseline	51	44	113.955	109.83	-0.0532008	0.949416	0.983324
Lactate	-	Vaginal - Caesarean	9	6	34.0081	27.7687	0.292418	0.954645	0.99582
isoUDCA	baseline	Allergic - Non-allergic	15	32	0.000323121	0.00033048	-0.0324887	0.955029	1
Isovalerylcarnitine	-	Vaginal - Caesarean	42	19	4547.17	5182.83	-0.188772	0.956924	0.9905
2,5-Furandicarboxylic acid	baseline	Allergic - Non-allergic	4	14	216.405	153.13	0.498979	0.958824	1
PAA	6m	Allergic - Non-allergic	14	38	1232.04	962.001	0.356934	0.959355	1
TLCA_3S	-	Vaginal - Caesarean	32	18	0.00980541	0.0108578	-0.147082	0.960108	1
5,6-Dihydrouracil	-	Vaginal - Caesarean	49	18	978.162	1095.47	-0.163405	0.960879	0.99582
THDCA	-	Vaginal - Caesarean	15	4	0.0231809	0.0148064	0.646714	0.9613	1
Ammonia	6m	Receiving formula - Not receiving formula	6	41	13.8475	16.6742	-0.267995	0.962837	1
Butyrate	-	Vaginal - Caesarean	31	15	1.72913	1.61711	0.0966281	0.963058	1
Isovalerylcarnitine	-	6 months - 12 months	61	38	5111.63	3972.84	-0.363613	0.968434	0.968434
Glycolate	6m	Receiving formula - Not receiving formula	6	49	1323.04	1339.64	-0.017999	0.96852	1
Homocarnosine	6m	Receiving formula - Not receiving formula	3	24	260.327	135.606	0.940902	0.97094	1
3-Indoleacrylic acid	-	6 months - baseline	9	14	165.764	136.422	-0.281048	0.975411	0.992523
Tartaric acid	12m	Non-breastfed - Breastfed	39	7	726.135	722.698	-0.00684486	0.976147	1
TMAO	12m	Non-breastfed - Breastfed	56	12	528.884	622.135	0.234274	0.980748	1
Valerylcarnitine	6m	Complementary-fed - Not-complementary-fed	22	8	1918.49	2628.39	-0.454208	0.981679	0.993361
isoUDCA	12m	Allergic - Non-allergic	19	50	0.0166303	0.0157396	0.0794203	0.983924	1
Hexanoylcarnitine	12m	Non-breastfed - Breastfed	32	7	1835.67	1062.99	-0.788173	0.98573	1
3-Hydroxyhippurate#	6m	Receiving formula - Not receiving formula	6	49	1686.2	2191.15	-0.377914	0.989505	1
Total BSCFA	-	Vaginal - Caesarean	40	14	0.979919	0.903589	0.116996	0.992218	1
Bifidobacterium spp.	6m	Complementary-fed - Not-complementary-fed	48	14	45.2955	40.4739	0.162376	0.993361	0.993361
2-Hydroxyphenylacetic acid	12m	Non-breastfed - Breastfed	48	14	443.937	379.518	-0.226187	0.993361	1
Valerylcarnitine	-	6 months - baseline	40	30	2462.32	2181.95	-0.174399	1	1
3-Methylcytidine	baseline	Allergic - Non-allergic	3	10	74.4701	108.852	-0.547637	1	1
3-Methylhistidine#	baseline	Allergic - Non-allergic	2	3	107.29	89.3024	0.264744	1	1
4-Aminobenzoic Acid	baseline	Allergic - Non-allergic	4	19	185.112	129.799	0.512121	1	1
IPA	baseline	Allergic - Non-allergic	1	5	194.328	688.969	-1.82594	1	1
Valerate	baseline	Allergic - Non-allergic	1	4	0.454427	0.383527	0.244721	1	1
Isobutyrate	6m	Allergic - Non-allergic	2	9	1.36277	1.3558	0.00740061	1	1
THDCA	6m	Allergic - Non-allergic	1	1	0.000559509	0.000143905	1.95904	1	1
Valerate	6m	Allergic - Non-allergic	1	2	2.77996	3.0434	-0.130623	1	1
Butyrate	12m	Allergic - Non-allergic	19	49	7.65946	7.90527	-0.0455728	1	1
Dihydroorotic acid	12m	Allergic - Non-allergic	3	12	639.029	1381.78	-1.11258	1	1
GDCA	12m	Allergic - Non-allergic	6	19	0.000805775	0.000767023	0.0711065	1	1
IPA	-	Vaginal - Caesarean	4	2	441.649	18790.9	-5.41099	1	1
Pyridoxine	-	Vaginal - Caesarean	33	13	225.287	249.252	-0.145841	1	1
12ketoLCA	-	Vaginal - Caesarean	7	4	0.000652625	0.000672649	-0.0436005	1	1
THDCA	-	Vaginal - Caesarean	1	1	0.000559509	0.000143905	1.95904	1	1
N2,N2-Dimethylguanosine	-	Vaginal - Caesarean	18	7	2265.46	2452.99	-0.114738	1	1
isoLCA	-	Vaginal - Caesarean	50	15	0.00118893	0.00139956	-0.235304	1	1
Ammonia	12m	Non-breastfed - Breastfed	49	12	19.493	19.2581	-0.0174927	1	1
GDCA	6m	Receiving formula - Not receiving formula	1	11	0.000309726	0.000308441	0.00599769	1	1
GHCA	6m	Receiving formula - Not receiving formula	2	12	0.0043397	0.0018401	1.23782	1	1
Hexanoylcarnitine	12m	Receiving formula - not receiving formula	11	28	1062.99	1835.67	-0.788173	1	1

[truncated: 6 more sheets: Table S10, Table S11, Table S12, Table S13, Table S14, Table S15]
